# Supplementary material for: Lack of TRPV1 Channel Modulates Mouse Gene Expression and Liver Proteome with Glucose Metabolism Changes
Source: Int J Mol Sci. 2022 Jun 24;23(13):7014. doi: 10.3390/ijms23137014 (PMC9266899; doi:10.3390/ijms23137014)
Supplement: Supplementary file 1 [file ijms-23-07014-s001.zip]

Archive with 2 entries (1 files):
- Supplementary Information File S1/
- Supplementary Information File S1/ijms-1753027-supplementary.xlsx
