# Supplementary material for: Lack of TRPV1 Channel Modulates Mouse Gene Expression and Liver Proteome with Glucose Metabolism Changes
Source: Int J Mol Sci. 2022 Jun 24;23(13):7014. doi: 10.3390/ijms23137014 (PMC9266899; doi:10.3390/ijms23137014)
Supplement: Supplementary file 1 [file ijms-23-07014-s001.zip › Supplementary Information File S1/ijms-1753027-supplementary.xlsx]

## Sheet: Table S1
Supplementary Table S1. Trpv1 KO liver proteome based on proteins identified in at least two of four biological replicates. Raw LC-MS/MS data were searched against the mouse reference proteome using PEAKS STUDIO v.8.5, with a significance score of −10lgP > 20 (p-value <0.01) applied at both the protein and the peptide levels for each analysis. The calculated area to each protein was determined by…
Accession	Entry	Gene names	Gene names (primary )	Description	Avg. Mass	-10lgP	Coverage (%)	Coverage (%) 10V	Coverage (%) 1V	Coverage (%) 2V	Coverage (%) 8V	Area 10V	Area 1V	Area 2V	Area 8V	#Peptides	#Unique	#Spec 10V	#Spec 1V	#Spec 2V	#Spec 8V	PTM	Gene ontology (GO)	Gene ontology (biological process)	Gene ontology (molecular function)	Gene ontology (cellular component)	Subcellular location [CC]
sp|Q8C196|CPSM_MOUSE	Q8C196	Cps1	Cps1	Carbamoyl-phosphate synthase [ammonia] mitochondrial OS=Mus musculus OX=10090 GN=Cps1 PE=1 SV=2	164617	718.64	90	79	75	83	83	242000000	166000000	148000000	412000000	260	252	1378	779	1147	1727	Carbamidomethylation; Oxidation (M); Acetylation (Protein N-term); Deamidation (NQ); Methylation(KR); 32 more	cytoplasm [GO:0005737]; mitochondrial inner membrane [GO:0005743]; mitochondrial nucleoid [GO:0042645]; mitochondrion [GO:0005739]; nucleolus [GO:0005730]; protein-containing complex [GO:0032991]; ATP binding [GO:0005524]; calcium ion binding [GO:0005509]; carbamoyl-phosphate synthase (ammonia) activity [GO:0004087]; carbamoyl-phosphate synthase (glutamine-hydrolyzing) activity [GO:0004088]; endo…	'de novo' pyrimidine nucleobase biosynthetic process [GO:0006207]; anion homeostasis [GO:0055081]; carbamoyl phosphate biosynthetic process [GO:0070409]; cellular response to ammonium ion [GO:0071242]; cellular response to cAMP [GO:0071320]; cellular response to fibroblast growth factor stimulus [GO:0044344]; cellular response to glucagon stimulus [GO:0071377]; cellular response to oleic acid [GO…	ATP binding [GO:0005524]; calcium ion binding [GO:0005509]; carbamoyl-phosphate synthase (ammonia) activity [GO:0004087]; carbamoyl-phosphate synthase (glutamine-hydrolyzing) activity [GO:0004088]; endopeptidase activity [GO:0004175]; glutamate binding [GO:0016595]; modified amino acid binding [GO:0072341]; phospholipid binding [GO:0005543]; protein-containing complex binding [GO:0044877]	cytoplasm [GO:0005737]; mitochondrial inner membrane [GO:0005743]; mitochondrial nucleoid [GO:0042645]; mitochondrion [GO:0005739]; nucleolus [GO:0005730]; protein-containing complex [GO:0032991]	SUBCELLULAR LOCATION: Mitochondrion {ECO:0000250|UniProtKB:P31327}. Nucleus, nucleolus {ECO:0000250|UniProtKB:P31327}.
sp|Q8R0Y6|AL1L1_MOUSE	Q8R0Y6	Aldh1l1 Fthfd	Aldh1l1	Cytosolic 10-formyltetrahydrofolate dehydrogenase OS=Mus musculus OX=10090 GN=Aldh1l1 PE=1 SV=1	98709	588.97	84	76	76	75	78	26300000	19400000	17500000	32100000	84	78	297	226	221	320	Carbamidomethylation; Oxidation (M); Acetylation (Protein N-term); Deamidation (NQ); Methylation(KR); 8 more	cytosol [GO:0005829]; mitochondrion [GO:0005739]; protein-containing complex [GO:0032991]; aldehyde dehydrogenase (NAD+) activity [GO:0004029]; aldehyde dehydrogenase (NADP+) activity [GO:0033721]; aldehyde dehydrogenase [NAD(P)+] activity [GO:0004030]; formyltetrahydrofolate dehydrogenase activity [GO:0016155]; hydroxymethyl-, formyl- and related transferase activity [GO:0016742]; protein-contai…	10-formyltetrahydrofolate catabolic process [GO:0009258]; biosynthetic process [GO:0009058]; one-carbon metabolic process [GO:0006730]	aldehyde dehydrogenase (NAD+) activity [GO:0004029]; aldehyde dehydrogenase (NADP+) activity [GO:0033721]; aldehyde dehydrogenase [NAD(P)+] activity [GO:0004030]; formyltetrahydrofolate dehydrogenase activity [GO:0016155]; hydroxymethyl-, formyl- and related transferase activity [GO:0016742]; protein-containing complex binding [GO:0044877]	cytosol [GO:0005829]; mitochondrion [GO:0005739]; protein-containing complex [GO:0032991]	SUBCELLULAR LOCATION: Cytoplasm.
sp|Q63836|SBP2_MOUSE	Q63836	Selenbp2 Lpsb2	Selenbp2	Selenium-binding protein 2 OS=Mus musculus OX=10090 GN=Selenbp2 PE=1 SV=2	52610	582.06	97	92	92	94	88	7810000	2320000	5570000	9420000	67	16	402	225	253	366	Carbamidomethylation; Oxidation (M); Acetylation (Protein N-term); Deamidation (NQ); Methylation(KR); 13 more	cytosol [GO:0005829]; fibrillar center [GO:0001650]; membrane [GO:0016020]; nucleolus [GO:0005730]; selenium binding [GO:0008430]; protein transport [GO:0015031]	protein transport [GO:0015031]	selenium binding [GO:0008430]	cytosol [GO:0005829]; fibrillar center [GO:0001650]; membrane [GO:0016020]; nucleolus [GO:0005730]	SUBCELLULAR LOCATION: Nucleus {ECO:0000250}. Cytoplasm, cytosol. Membrane {ECO:0000250}; Peripheral membrane protein {ECO:0000250}. Note=May associate with Golgi membrane. May associate with the membrane of autophagosomes (By similarity). {ECO:0000250}.
sp|P07724|ALBU_MOUSE	P07724	Alb Alb-1 Alb1	Alb	Albumin OS=Mus musculus OX=10090 GN=Alb PE=1 SV=3	68693	575.23	89	86	85	72	82	141000000	119000000	22400000	106000000	105	103	604	468	287	531	Carbamidomethylation; Oxidation (M); Acetylation (Protein N-term); Deamidation (NQ); Guanidination; 20 more	basement membrane [GO:0005604]; cytoplasm [GO:0005737]; endoplasmic reticulum [GO:0005783]; extracellular exosome [GO:0070062]; extracellular region [GO:0005576]; extracellular space [GO:0005615]; Golgi apparatus [GO:0005794]; myelin sheath [GO:0043209]; protein-containing complex [GO:0032991]; chaperone binding [GO:0051087]; DNA binding [GO:0003677]; enterobactin binding [GO:1903981]; enzyme bin…	cellular response to starvation [GO:0009267]; maintenance of mitochondrion location [GO:0051659]; negative regulation of apoptotic process [GO:0043066]; positive regulation of circadian sleep/wake cycle, non-REM sleep [GO:0046010]	chaperone binding [GO:0051087]; DNA binding [GO:0003677]; enterobactin binding [GO:1903981]; enzyme binding [GO:0019899]; exogenous protein binding [GO:0140272]; fatty acid binding [GO:0005504]; identical protein binding [GO:0042802]; modified amino acid binding [GO:0072341]; oxygen binding [GO:0019825]; pyridoxal phosphate binding [GO:0030170]; toxic substance binding [GO:0015643]; zinc ion bind…	basement membrane [GO:0005604]; cytoplasm [GO:0005737]; endoplasmic reticulum [GO:0005783]; extracellular exosome [GO:0070062]; extracellular region [GO:0005576]; extracellular space [GO:0005615]; Golgi apparatus [GO:0005794]; myelin sheath [GO:0043209]; protein-containing complex [GO:0032991]	SUBCELLULAR LOCATION: Secreted.
sp|P17563|SBP1_MOUSE	P17563	Selenbp1 Lpsb	Selenbp1	Methanethiol oxidase OS=Mus musculus OX=10090 GN=Selenbp1 PE=1 SV=2	52514	568.64	94	81	92	90	77	1760000	1680000	1210000	1200000	60	9	361	224	230	321	Carbamidomethylation; Oxidation (M); Acetylation (Protein N-term); Deamidation (NQ); Methylation(KR); 11 more	cytosol [GO:0005829]; fibrillar center [GO:0001650]; membrane [GO:0016020]; nucleolus [GO:0005730]; methanethiol oxidase activity [GO:0018549]; selenium binding [GO:0008430]; brown fat cell differentiation [GO:0050873]; protein transport [GO:0015031]	brown fat cell differentiation [GO:0050873]; protein transport [GO:0015031]	methanethiol oxidase activity [GO:0018549]; selenium binding [GO:0008430]	cytosol [GO:0005829]; fibrillar center [GO:0001650]; membrane [GO:0016020]; nucleolus [GO:0005730]	SUBCELLULAR LOCATION: Nucleus {ECO:0000250|UniProtKB:Q13228}. Cytoplasm, cytosol {ECO:0000250|UniProtKB:Q13228}. Membrane {ECO:0000250|UniProtKB:Q8VIF7}; Peripheral membrane protein {ECO:0000250|UniProtKB:Q8VIF7}. Note=May associate with Golgi membrane (By similarity). May associate with the membrane of autophagosomes (By similarity). {ECO:0000250|UniProtKB:Q8VIF7}.
sp|O35490|BHMT1_MOUSE	O35490	Bhmt	Bhmt	Betaine--homocysteine S-methyltransferase 1 OS=Mus musculus OX=10090 GN=Bhmt PE=1 SV=1	45021	562.97	95	84	91	87	85	68000000	184000000	44700000	94500000	103	95	429	731	378	434	Carbamidomethylation; Oxidation (M); Acetylation (Protein N-term); Deamidation (NQ); Methylation(KR); 18 more	cytosol [GO:0005829]; extracellular exosome [GO:0070062]; protein-containing complex [GO:0032991]; betaine-homocysteine S-methyltransferase activity [GO:0047150]; methyltransferase activity [GO:0008168]; protein-containing complex binding [GO:0044877]; zinc ion binding [GO:0008270]; amino-acid betaine catabolic process [GO:0006579]; amino-acid betaine metabolic process [GO:0006577]; L-methionine …	amino-acid betaine catabolic process [GO:0006579]; amino-acid betaine metabolic process [GO:0006577]; L-methionine salvage [GO:0071267]; methionine biosynthetic process [GO:0009086]; protein methylation [GO:0006479]	betaine-homocysteine S-methyltransferase activity [GO:0047150]; methyltransferase activity [GO:0008168]; protein-containing complex binding [GO:0044877]; zinc ion binding [GO:0008270]	cytosol [GO:0005829]; extracellular exosome [GO:0070062]; protein-containing complex [GO:0032991]	SUBCELLULAR LOCATION: Cytoplasm.
sp|P56480|ATPB_MOUSE	P56480	Atp5f1b Atp5b	Atp5f1b	ATP synthase subunit beta mitochondrial OS=Mus musculus OX=10090 GN=Atp5f1b PE=1 SV=2	56301	547.43	81	75	78	72	67	33700000	64700000	15900000	33100000	81	79	277	322	142	208	Oxidation (M); Acetylation (Protein N-term); Deamidation (NQ); Methylation(KR); Phosphorylation (STY); 9 more	cell surface [GO:0009986]; membrane [GO:0016020]; membrane raft [GO:0045121]; mitochondrial inner membrane [GO:0005743]; mitochondrial membrane [GO:0031966]; mitochondrial nucleoid [GO:0042645]; mitochondrial proton-transporting ATP synthase complex [GO:0005753]; mitochondrial proton-transporting ATP synthase complex, catalytic sector F(1) [GO:0000275]; mitochondrion [GO:0005739]; myelin sheath […	angiogenesis [GO:0001525]; ATP biosynthetic process [GO:0006754]; ATP metabolic process [GO:0046034]; cellular response to interleukin-7 [GO:0098761]; lipid metabolic process [GO:0006629]; mitochondrial ATP synthesis coupled proton transport [GO:0042776]; negative regulation of cell adhesion involved in substrate-bound cell migration [GO:0006933]; positive regulation of blood vessel endothelial c…	ADP binding [GO:0043531]; angiostatin binding [GO:0043532]; ATP binding [GO:0005524]; calcium ion binding [GO:0005509]; lipoprotein particle receptor activity [GO:0030228]; MHC class I protein binding [GO:0042288]; proton-transporting ATPase activity, rotational mechanism [GO:0046961]; proton-transporting ATP synthase activity, rotational mechanism [GO:0046933]	cell surface [GO:0009986]; membrane [GO:0016020]; membrane raft [GO:0045121]; mitochondrial inner membrane [GO:0005743]; mitochondrial membrane [GO:0031966]; mitochondrial nucleoid [GO:0042645]; mitochondrial proton-transporting ATP synthase complex [GO:0005753]; mitochondrial proton-transporting ATP synthase complex, catalytic sector F(1) [GO:0000275]; mitochondrion [GO:0005739]; myelin sheath […	SUBCELLULAR LOCATION: Mitochondrion inner membrane {ECO:0000269|PubMed:17438143}; Peripheral membrane protein {ECO:0000269|PubMed:17438143}; Matrix side {ECO:0000250|UniProtKB:P00829}.
sp|P24270|CATA_MOUSE	P24270	Cat Cas-1 Cas1	Cat	Catalase OS=Mus musculus OX=10090 GN=Cat PE=1 SV=4	59795	537.86	85	77	67	69	75	32400000	18300000	12600000	32300000	54	53	248	118	249	212	Carbamidomethylation; Oxidation (M); Acetylation (Protein N-term); Deamidation (NQ); Methylation(KR); 12 more	cytoplasm [GO:0005737]; cytosol [GO:0005829]; endoplasmic reticulum [GO:0005783]; extracellular space [GO:0005615]; Golgi apparatus [GO:0005794]; intracellular membrane-bounded organelle [GO:0043231]; lysosome [GO:0005764]; mitochondrial intermembrane space [GO:0005758]; mitochondrion [GO:0005739]; peroxisomal membrane [GO:0005778]; peroxisome [GO:0005777]; plasma membrane [GO:0005886]; protein-c…	aerobic respiration [GO:0009060]; aging [GO:0007568]; cellular response to growth factor stimulus [GO:0071363]; cholesterol metabolic process [GO:0008203]; hemoglobin metabolic process [GO:0020027]; hydrogen peroxide catabolic process [GO:0042744]; kidney development [GO:0001822]; negative regulation of apoptotic process [GO:0043066]; negative regulation of NF-kappaB transcription factor activity…	aminoacylase activity [GO:0004046]; antioxidant activity [GO:0016209]; catalase activity [GO:0004096]; enzyme binding [GO:0019899]; heme binding [GO:0020037]; identical protein binding [GO:0042802]; metal ion binding [GO:0046872]; NADP binding [GO:0050661]; oxidoreductase activity, acting on peroxide as acceptor [GO:0016684]; peroxisome targeting sequence binding [GO:0000268]; protein homodimeriz…	cytoplasm [GO:0005737]; cytosol [GO:0005829]; endoplasmic reticulum [GO:0005783]; extracellular space [GO:0005615]; Golgi apparatus [GO:0005794]; intracellular membrane-bounded organelle [GO:0043231]; lysosome [GO:0005764]; mitochondrial intermembrane space [GO:0005758]; mitochondrion [GO:0005739]; peroxisomal membrane [GO:0005778]; peroxisome [GO:0005777]; plasma membrane [GO:0005886]; protein-c…	SUBCELLULAR LOCATION: Peroxisome.
sp|P17182|ENOA_MOUSE	P17182	Eno1 Eno-1	Eno1	Alpha-enolase OS=Mus musculus OX=10090 GN=Eno1 PE=1 SV=3	47141	537.25	85	75	75	76	71	14100000	16300000	8640000	9580000	51	34	162	163	170	120	Carbamidomethylation; Oxidation (M); Deamidation (NQ); Methylation(KR); Carbamylation; 5 more	cell cortex region [GO:0099738]; cell surface [GO:0009986]; cytoplasm [GO:0005737]; cytosol [GO:0005829]; extrinsic component of plasma membrane [GO:0019897]; growth cone [GO:0030426]; membrane [GO:0016020]; membrane raft [GO:0045121]; myelin sheath [GO:0043209]; neuron projection [GO:0043005]; phosphopyruvate hydratase complex [GO:0000015]; plasma membrane [GO:0005886]; synaptic membrane [GO:009…	canonical glycolysis [GO:0061621]; cellular response to interleukin-7 [GO:0098761]; glycolytic process [GO:0006096]; in utero embryonic development [GO:0001701]; positive regulation of binding [GO:0051099]; regulation of vacuole fusion, non-autophagic [GO:0032889]	DNA-binding transcription repressor activity, RNA polymerase II-specific [GO:0001227]; enzyme binding [GO:0019899]; GTPase binding [GO:0051020]; heat shock protein binding [GO:0031072]; identical protein binding [GO:0042802]; magnesium ion binding [GO:0000287]; phosphopyruvate hydratase activity [GO:0004634]; protein-containing complex binding [GO:0044877]; protein homodimerization activity [GO:0…	cell cortex region [GO:0099738]; cell surface [GO:0009986]; cytoplasm [GO:0005737]; cytosol [GO:0005829]; extrinsic component of plasma membrane [GO:0019897]; growth cone [GO:0030426]; membrane [GO:0016020]; membrane raft [GO:0045121]; myelin sheath [GO:0043209]; neuron projection [GO:0043005]; phosphopyruvate hydratase complex [GO:0000015]; plasma membrane [GO:0005886]; synaptic membrane [GO:009…	SUBCELLULAR LOCATION: Cytoplasm {ECO:0000250}. Cell membrane {ECO:0000250}. Note=Can translocate to the plasma membrane in either the homodimeric (alpha/alpha) or heterodimeric (alpha/gamma) form (By similarity). ENO1 is localized to the M-band. {ECO:0000250, ECO:0000269|PubMed:11229603}.
sp|P63038|CH60_MOUSE	P63038	Hspd1 Hsp60	Hspd1	60 kDa heat shock protein mitochondrial OS=Mus musculus OX=10090 GN=Hspd1 PE=1 SV=1	60956	532.71	88	71	80	73	68	16400000	34800000	10800000	17400000	72	71	191	269	176	188	Carbamidomethylation; Oxidation (M); Acetylation (Protein N-term); Deamidation (NQ); Methylation(KR); 16 more	cell surface [GO:0009986]; clathrin-coated pit [GO:0005905]; coated vesicle [GO:0030135]; cytoplasm [GO:0005737]; cytosol [GO:0005829]; early endosome [GO:0005769]; extracellular exosome [GO:0070062]; extracellular space [GO:0005615]; Golgi apparatus [GO:0005794]; Golgi cisterna [GO:0031985]; intracellular membrane-bounded organelle [GO:0043231]; lipopolysaccharide receptor complex [GO:0046696]; …	activation of cysteine-type endopeptidase activity involved in apoptotic process [GO:0006919]; apoptotic mitochondrial changes [GO:0008637]; B cell activation [GO:0042113]; B cell proliferation [GO:0042100]; biological process involved in interaction with symbiont [GO:0051702]; cellular response to heat [GO:0034605]; cellular response to interleukin-7 [GO:0098761]; isotype switching to IgG isotyp…	apolipoprotein A-I binding [GO:0034186]; apolipoprotein binding [GO:0034185]; ATP binding [GO:0005524]; chaperone binding [GO:0051087]; double-stranded RNA binding [GO:0003725]; enzyme binding [GO:0019899]; high-density lipoprotein particle binding [GO:0008035]; isomerase activity [GO:0016853]; lipopolysaccharide binding [GO:0001530]; modification-dependent protein binding [GO:0140030]; p53 bindi…	cell surface [GO:0009986]; clathrin-coated pit [GO:0005905]; coated vesicle [GO:0030135]; cytoplasm [GO:0005737]; cytosol [GO:0005829]; early endosome [GO:0005769]; extracellular exosome [GO:0070062]; extracellular space [GO:0005615]; Golgi apparatus [GO:0005794]; Golgi cisterna [GO:0031985]; intracellular membrane-bounded organelle [GO:0043231]; lipopolysaccharide receptor complex [GO:0046696]; …	SUBCELLULAR LOCATION: Mitochondrion matrix {ECO:0000250|UniProtKB:P10809}.
sp|Q8BWT1|THIM_MOUSE	Q8BWT1	Acaa2	Acaa2	3-ketoacyl-CoA thiolase mitochondrial OS=Mus musculus OX=10090 GN=Acaa2 PE=1 SV=3	41830	532.21	92	86	78	87	79	30500000	22000000	19300000	37400000	55	55	190	160	195	218	Carbamidomethylation; Oxidation (M); Deamidation (NQ); Methylation(KR); Carbamylation; 4 more	mitochondrial inner membrane [GO:0005743]; mitochondrial matrix [GO:0005759]; mitochondrion [GO:0005739]; acetyl-CoA C-acetyltransferase activity [GO:0003985]; acetyl-CoA C-acyltransferase activity [GO:0003988]; acetyl-CoA hydrolase activity [GO:0003986]; acyl-CoA hydrolase activity [GO:0047617]; myristoyl-CoA hydrolase activity [GO:0102991]; palmitoyl-CoA hydrolase activity [GO:0016290]; acetyl-…	acetyl-CoA metabolic process [GO:0006084]; cellular response to hypoxia [GO:0071456]; fatty acid beta-oxidation [GO:0006635]; negative regulation of mitochondrial membrane permeability involved in apoptotic process [GO:1902109]; negative regulation of mitochondrial outer membrane permeabilization involved in apoptotic signaling pathway [GO:1901029]	acetyl-CoA C-acetyltransferase activity [GO:0003985]; acetyl-CoA C-acyltransferase activity [GO:0003988]; acetyl-CoA hydrolase activity [GO:0003986]; acyl-CoA hydrolase activity [GO:0047617]; myristoyl-CoA hydrolase activity [GO:0102991]; palmitoyl-CoA hydrolase activity [GO:0016290]	mitochondrial inner membrane [GO:0005743]; mitochondrial matrix [GO:0005759]; mitochondrion [GO:0005739]	SUBCELLULAR LOCATION: Mitochondrion {ECO:0000250|UniProtKB:P42765}.
sp|P16460|ASSY_MOUSE	P16460	Ass1 Ass	Ass1	Argininosuccinate synthase OS=Mus musculus OX=10090 GN=Ass1 PE=1 SV=1	46585	528.02	85	83	78	75	76	49100000	48700000	32700000	71500000	67	65	298	224	307	268	Carbamidomethylation; Oxidation (M); Deamidation (NQ); Methylation(KR); Dehydration; 17 more	cell body fiber [GO:0070852]; cytoplasm [GO:0005737]; cytosol [GO:0005829]; endoplasmic reticulum [GO:0005783]; lysosome [GO:0005764]; mitochondrial outer membrane [GO:0005741]; mitochondrion [GO:0005739]; myelin sheath [GO:0043209]; neuron projection [GO:0043005]; neuronal cell body [GO:0043025]; nucleus [GO:0005634]; perikaryon [GO:0043204]; amino acid binding [GO:0016597]; argininosuccinate sy…	acute-phase response [GO:0006953]; aging [GO:0007568]; arginine biosynthetic process [GO:0006526]; argininosuccinate metabolic process [GO:0000053]; aspartate metabolic process [GO:0006531]; cellular response to amine stimulus [GO:0071418]; cellular response to amino acid stimulus [GO:0071230]; cellular response to ammonium ion [GO:0071242]; cellular response to cAMP [GO:0071320]; cellular respon…	amino acid binding [GO:0016597]; argininosuccinate synthase activity [GO:0004055]; ATP binding [GO:0005524]; identical protein binding [GO:0042802]; toxic substance binding [GO:0015643]	cell body fiber [GO:0070852]; cytoplasm [GO:0005737]; cytosol [GO:0005829]; endoplasmic reticulum [GO:0005783]; lysosome [GO:0005764]; mitochondrial outer membrane [GO:0005741]; mitochondrion [GO:0005739]; myelin sheath [GO:0043209]; neuronal cell body [GO:0043025]; neuron projection [GO:0043005]; nucleus [GO:0005634]; perikaryon [GO:0043204]	SUBCELLULAR LOCATION: Cytoplasm, cytosol {ECO:0000250|UniProtKB:P00966}.
sp|P19096|FAS_MOUSE	P19096	Fasn	Fasn	Fatty acid synthase OS=Mus musculus OX=10090 GN=Fasn PE=1 SV=2	272426	526.09	59	38	32	47	39	5760000	4980000	7330000	8050000	117	114	161	102	180	150	Carbamidomethylation; Oxidation (M); Acetylation (Protein N-term); Deamidation (NQ); Formylation; 7 more	cytoplasm [GO:0005737]; cytosol [GO:0005829]; glycogen granule [GO:0042587]; Golgi apparatus [GO:0005794]; melanosome [GO:0042470]; mitochondrion [GO:0005739]; plasma membrane [GO:0005886]; (3R)-hydroxymyristoyl-[acyl-carrier-protein] dehydratase activity [GO:0008659]; 3-hydroxydecanoyl-[acyl-carrier-protein] dehydratase activity [GO:0008693]; 3-hydroxyoctanoyl-[acyl-carrier-protein] dehydratase …	acetyl-CoA metabolic process [GO:0006084]; cellular response to interleukin-4 [GO:0071353]; establishment of endothelial intestinal barrier [GO:0090557]; ether lipid biosynthetic process [GO:0008611]; fatty acid biosynthetic process [GO:0006633]; glandular epithelial cell development [GO:0002068]; mammary gland development [GO:0030879]; monocyte differentiation [GO:0030224]; neutrophil differenti…	(3R)-hydroxymyristoyl-[acyl-carrier-protein] dehydratase activity [GO:0008659]; [acyl-carrier-protein] S-acetyltransferase activity [GO:0004313]; [acyl-carrier-protein] S-malonyltransferase activity [GO:0004314]; 3-hydroxydecanoyl-[acyl-carrier-protein] dehydratase activity [GO:0008693]; 3-hydroxyoctanoyl-[acyl-carrier-protein] dehydratase activity [GO:0047451]; 3-hydroxypalmitoyl-[acyl-carrier-p…	cytoplasm [GO:0005737]; cytosol [GO:0005829]; glycogen granule [GO:0042587]; Golgi apparatus [GO:0005794]; melanosome [GO:0042470]; mitochondrion [GO:0005739]; plasma membrane [GO:0005886]	SUBCELLULAR LOCATION: Cytoplasm {ECO:0000250}. Melanosome {ECO:0000250}.
sp|P50247|SAHH_MOUSE	P50247	Ahcy	Ahcy	Adenosylhomocysteinase OS=Mus musculus OX=10090 GN=Ahcy PE=1 SV=3	47688	519.16	83	76	82	69	76	36000000	28100000	18200000	34800000	50	47	314	242	291	280	Carbamidomethylation; Oxidation (M); Acetylation (Protein N-term); Deamidation (NQ); Methylation(KR); 12 more	cytosol [GO:0005829]; melanosome [GO:0042470]; neuron projection [GO:0043005]; nucleus [GO:0005634]; adenosylhomocysteinase activity [GO:0004013]; adenyl nucleotide binding [GO:0030554]; copper ion binding [GO:0005507]; identical protein binding [GO:0042802]; NAD binding [GO:0051287]; protein self-association [GO:0043621]; chronic inflammatory response to antigenic stimulus [GO:0002439]; circadia…	chronic inflammatory response to antigenic stimulus [GO:0002439]; circadian sleep/wake cycle [GO:0042745]; one-carbon metabolic process [GO:0006730]; response to nutrient [GO:0007584]; S-adenosylhomocysteine catabolic process [GO:0019510]; S-adenosylmethionine cycle [GO:0033353]	adenosylhomocysteinase activity [GO:0004013]; adenyl nucleotide binding [GO:0030554]; copper ion binding [GO:0005507]; identical protein binding [GO:0042802]; NAD binding [GO:0051287]; protein self-association [GO:0043621]	cytosol [GO:0005829]; melanosome [GO:0042470]; neuron projection [GO:0043005]; nucleus [GO:0005634]	SUBCELLULAR LOCATION: Cytoplasm. Melanosome {ECO:0000250}.
sp|Q99LB7|SARDH_MOUSE	Q99LB7	Sardh	Sardh	Sarcosine dehydrogenase mitochondrial OS=Mus musculus OX=10090 GN=Sardh PE=1 SV=1	101682	516.54	74	58	55	66	56	12100000	8150000	9240000	13800000	63	60	123	101	171	136	Carbamidomethylation; Oxidation (M); Acetylation (Protein N-term); Deamidation (NQ); Methylation(KR); 11 more	cytoplasm [GO:0005737]; mitochondrial matrix [GO:0005759]; mitochondrion [GO:0005739]; flavin adenine dinucleotide binding [GO:0050660]; folic acid binding [GO:0005542]; oxidoreductase activity [GO:0016491]; sarcosine dehydrogenase activity [GO:0008480]; sarcosine catabolic process [GO:1901053]; tetrahydrofolate interconversion [GO:0035999]	sarcosine catabolic process [GO:1901053]; tetrahydrofolate interconversion [GO:0035999]	flavin adenine dinucleotide binding [GO:0050660]; folic acid binding [GO:0005542]; oxidoreductase activity [GO:0016491]; sarcosine dehydrogenase activity [GO:0008480]	cytoplasm [GO:0005737]; mitochondrial matrix [GO:0005759]; mitochondrion [GO:0005739]	SUBCELLULAR LOCATION: Mitochondrion matrix {ECO:0000250}.
sp|Q03265|ATPA_MOUSE	Q03265	Atp5f1a Atp5a1	Atp5f1a	ATP synthase subunit alpha mitochondrial OS=Mus musculus OX=10090 GN=Atp5f1a PE=1 SV=1	59753	513.16	74	62	63	62	65	24600000	22000000	16800000	36200000	64	62	217	153	198	280	Carbamidomethylation; Oxidation (M); Deamidation (NQ); Methylation(KR); Phosphorylation (STY); 9 more	cell surface [GO:0009986]; COP9 signalosome [GO:0008180]; membrane [GO:0016020]; membrane raft [GO:0045121]; mitochondrial inner membrane [GO:0005743]; mitochondrial proton-transporting ATP synthase complex [GO:0005753]; mitochondrial proton-transporting ATP synthase complex, catalytic sector F(1) [GO:0000275]; mitochondrial proton-transporting ATP synthase, catalytic core [GO:0005754]; mitochond…	ATP biosynthetic process [GO:0006754]; ATP metabolic process [GO:0046034]; ATP synthesis coupled proton transport [GO:0015986]; lipid metabolic process [GO:0006629]; mitochondrial ATP synthesis coupled proton transport [GO:0042776]; negative regulation of endothelial cell proliferation [GO:0001937]; positive regulation of blood vessel endothelial cell migration [GO:0043536]	ADP binding [GO:0043531]; angiostatin binding [GO:0043532]; ATP binding [GO:0005524]; MHC class I protein binding [GO:0042288]; protease binding [GO:0002020]; proton-transporting ATP synthase activity, rotational mechanism [GO:0046933]	cell surface [GO:0009986]; COP9 signalosome [GO:0008180]; membrane [GO:0016020]; membrane raft [GO:0045121]; mitochondrial inner membrane [GO:0005743]; mitochondrial proton-transporting ATP synthase, catalytic core [GO:0005754]; mitochondrial proton-transporting ATP synthase complex [GO:0005753]; mitochondrial proton-transporting ATP synthase complex, catalytic sector F(1) [GO:0000275]; mitochond…	SUBCELLULAR LOCATION: Mitochondrion inner membrane {ECO:0000269|PubMed:17438143}; Peripheral membrane protein {ECO:0000269|PubMed:17438143}; Matrix side {ECO:0000250|UniProtKB:P19483}. Cell membrane {ECO:0000250|UniProtKB:P25705}; Peripheral membrane protein {ECO:0000250|UniProtKB:P25705}; Extracellular side {ECO:0000250|UniProtKB:P25705}. Note=Colocalizes with HRG on the cell surface of T-cells.…
sp|Q05920|PYC_MOUSE	Q05920	Pc Pcx	Pc	Pyruvate carboxylase mitochondrial OS=Mus musculus OX=10090 GN=Pc PE=1 SV=1	129684	511.43	68	46	40	51	52	8900000	7730000	6830000	14900000	70	67	160	101	136	187	Carbamidomethylation; Oxidation (M); Deamidation (NQ); Methylation(KR); Formylation; 10 more	cytoplasm [GO:0005737]; mitochondrial inner membrane [GO:0005743]; mitochondrial matrix [GO:0005759]; mitochondrion [GO:0005739]; ATP binding [GO:0005524]; biotin binding [GO:0009374]; carboxylic acid binding [GO:0031406]; identical protein binding [GO:0042802]; metal ion binding [GO:0046872]; pyruvate carboxylase activity [GO:0004736]; gluconeogenesis [GO:0006094]; lipid metabolic process [GO:00…	gluconeogenesis [GO:0006094]; lipid metabolic process [GO:0006629]; negative regulation of gene expression [GO:0010629]; oxaloacetate metabolic process [GO:0006107]; positive regulation by host of viral process [GO:0044794]; positive regulation by host of viral release from host cell [GO:0044791]; positive regulation of phospholipid biosynthetic process [GO:0071073]; pyruvate metabolic process [G…	ATP binding [GO:0005524]; biotin binding [GO:0009374]; carboxylic acid binding [GO:0031406]; identical protein binding [GO:0042802]; metal ion binding [GO:0046872]; pyruvate carboxylase activity [GO:0004736]	cytoplasm [GO:0005737]; mitochondrial inner membrane [GO:0005743]; mitochondrial matrix [GO:0005759]; mitochondrion [GO:0005739]	SUBCELLULAR LOCATION: Mitochondrion matrix.
sp|P24549|AL1A1_MOUSE	P24549	Aldh1a1 Ahd-2 Ahd2 Aldh1	Aldh1a1	Aldehyde dehydrogenase 1A1 OS=Mus musculus OX=10090 GN=Aldh1a1 PE=1 SV=5	54468	508.81	71	67	65	65	68	14000000	7290000	10600000	16800000	43	24	158	119	176	185	Carbamidomethylation; Oxidation (M); Acetylation (Protein N-term); Deamidation (NQ); Methylation(KR); 7 more	axon [GO:0030424]; cytoplasm [GO:0005737]; cytosol [GO:0005829]; nucleus [GO:0005634]; synapse [GO:0045202]; 3-chloroallyl aldehyde dehydrogenase activity [GO:0004028]; 3-deoxyglucosone dehydrogenase activity [GO:0106373]; aldehyde dehydrogenase (NAD+) activity [GO:0004029]; aminobutyraldehyde dehydrogenase activity [GO:0019145]; benzaldehyde dehydrogenase (NAD+) activity [GO:0018479]; identical …	9-cis-retinoic acid biosynthetic process [GO:0042904]; 9-cis-retinoic acid metabolic process [GO:0042905]; cellular detoxification of aldehyde [GO:0110095]; embryonic eye morphogenesis [GO:0048048]; fructosamine catabolic process [GO:0030392]; gamma-aminobutyric acid biosynthetic process [GO:0009449]; maintenance of lens transparency [GO:0036438]; negative regulation of cold-induced thermogenesis…	3-chloroallyl aldehyde dehydrogenase activity [GO:0004028]; 3-deoxyglucosone dehydrogenase activity [GO:0106373]; aldehyde dehydrogenase (NAD+) activity [GO:0004029]; aminobutyraldehyde dehydrogenase activity [GO:0019145]; benzaldehyde dehydrogenase (NAD+) activity [GO:0018479]; identical protein binding [GO:0042802]; NAD binding [GO:0051287]; retinal dehydrogenase activity [GO:0001758]	axon [GO:0030424]; cytoplasm [GO:0005737]; cytosol [GO:0005829]; nucleus [GO:0005634]; synapse [GO:0045202]	SUBCELLULAR LOCATION: Cytoplasm, cytosol {ECO:0000269|PubMed:1935685}. Cell projection, axon {ECO:0000269|PubMed:26430123}.
sp|P34914|HYES_MOUSE	P34914	Ephx2 Eph2	Ephx2	Bifunctional epoxide hydrolase 2 OS=Mus musculus OX=10090 GN=Ephx2 PE=1 SV=2	62515	507.98	76	72	62	74	75	9190000	9070000	7240000	14000000	37	37	144	86	118	158	Carbamidomethylation; Deamidation (NQ); 2-amino-3-oxo-butanoic_acid; Mutation	cytosol [GO:0005829]; peroxisome [GO:0005777]; 10-hydroxy-9-(phosphonooxy)octadecanoate phosphatase activity [GO:0033885]; epoxide hydrolase activity [GO:0004301]; hydrolase activity [GO:0016787]; lipid phosphatase activity [GO:0042577]; lysophosphatidic acid phosphatase activity [GO:0052642]; magnesium ion binding [GO:0000287]; phosphatase activity [GO:0016791]; protein homodimerization activity…	cholesterol homeostasis [GO:0042632]; dephosphorylation [GO:0016311]; epoxide metabolic process [GO:0097176]; inflammatory response [GO:0006954]; linoleic acid metabolic process [GO:0043651]; phospholipid dephosphorylation [GO:0046839]; positive regulation of blood pressure [GO:0045777]; positive regulation of gene expression [GO:0010628]; prostaglandin production involved in inflammatory respons…	10-hydroxy-9-(phosphonooxy)octadecanoate phosphatase activity [GO:0033885]; epoxide hydrolase activity [GO:0004301]; hydrolase activity [GO:0016787]; lipid phosphatase activity [GO:0042577]; lysophosphatidic acid phosphatase activity [GO:0052642]; magnesium ion binding [GO:0000287]; phosphatase activity [GO:0016791]; protein homodimerization activity [GO:0042803]; toxic substance binding [GO:0015…	cytosol [GO:0005829]; peroxisome [GO:0005777]	SUBCELLULAR LOCATION: Cytoplasm {ECO:0000269|PubMed:21217101, ECO:0000269|PubMed:7840649}. Peroxisome.
sp|Q9ET01|PYGL_MOUSE	Q9ET01	Pygl	Pygl	Glycogen phosphorylase liver form OS=Mus musculus OX=10090 GN=Pygl PE=1 SV=4	97463	505.96	67	60	56	61	61	11100000	9130000	5710000	8720000	62	50	178	128	124	149	Carbamidomethylation; Oxidation (M); Acetylation (Protein N-term); Deamidation (NQ); Acetylation (N-term); 4 more	cytoplasm [GO:0005737]; AMP binding [GO:0016208]; ATP binding [GO:0005524]; bile acid binding [GO:0032052]; carbohydrate binding [GO:0030246]; glucose binding [GO:0005536]; glycogen phosphorylase activity [GO:0008184]; identical protein binding [GO:0042802]; linear malto-oligosaccharide phosphorylase activity [GO:0102250]; purine nucleobase binding [GO:0002060]; pyridoxal phosphate binding [GO:00…	5-phosphoribose 1-diphosphate biosynthetic process [GO:0006015]; glucose homeostasis [GO:0042593]; glycogen catabolic process [GO:0005980]; glycogen metabolic process [GO:0005977]; necroptotic process [GO:0070266]; response to bacterium [GO:0009617]	AMP binding [GO:0016208]; ATP binding [GO:0005524]; bile acid binding [GO:0032052]; carbohydrate binding [GO:0030246]; glucose binding [GO:0005536]; glycogen phosphorylase activity [GO:0008184]; identical protein binding [GO:0042802]; linear malto-oligosaccharide phosphorylase activity [GO:0102250]; purine nucleobase binding [GO:0002060]; pyridoxal phosphate binding [GO:0030170]; SHG alpha-glucan…	cytoplasm [GO:0005737]	SUBCELLULAR LOCATION: Cytoplasm, cytosol {ECO:0000250|UniProtKB:P06737}.
sp|P60710|ACTB_MOUSE	P60710	Actb	Actb	Actin cytoplasmic 1 OS=Mus musculus OX=10090 GN=Actb PE=1 SV=1	41737	502.57	83	72	78	75	77	815000	1300000	1260000	1510000	58	1	199	254	263	203	Carbamidomethylation; Oxidation (M); Acetylation (Protein N-term); Deamidation (NQ); Methylation(KR); 17 more	actin cytoskeleton [GO:0015629]; actin filament [GO:0005884]; adherens junction [GO:0005912]; apical junction complex [GO:0043296]; axon [GO:0030424]; calyx of Held [GO:0044305]; cell-cell junction [GO:0005911]; cortical cytoskeleton [GO:0030863]; cytoplasm [GO:0005737]; cytoplasmic ribonucleoprotein granule [GO:0036464]; cytoskeleton [GO:0005856]; cytosol [GO:0005829]; dense body [GO:0097433]; f…	adherens junction assembly [GO:0034333]; apical protein localization [GO:0045176]; axonogenesis [GO:0007409]; cell motility [GO:0048870]; cellular response to cytochalasin B [GO:0072749]; cellular response to electrical stimulus [GO:0071257]; establishment or maintenance of cell polarity [GO:0007163]; morphogenesis of a polarized epithelium [GO:0001738]; negative regulation of cyclin-dependent pr…	ATP binding [GO:0005524]; identical protein binding [GO:0042802]; kinesin binding [GO:0019894]; nitric-oxide synthase binding [GO:0050998]; protein kinase binding [GO:0019901]; structural constituent of postsynaptic actin cytoskeleton [GO:0098973]; Tat protein binding [GO:0030957]	actin cytoskeleton [GO:0015629]; actin filament [GO:0005884]; adherens junction [GO:0005912]; apical junction complex [GO:0043296]; axon [GO:0030424]; calyx of Held [GO:0044305]; cell-cell junction [GO:0005911]; cortical cytoskeleton [GO:0030863]; cytoplasm [GO:0005737]; cytoplasmic ribonucleoprotein granule [GO:0036464]; cytoskeleton [GO:0005856]; cytosol [GO:0005829]; dense body [GO:0097433]; f…	SUBCELLULAR LOCATION: Cytoplasm, cytoskeleton. Nucleus {ECO:0000269|PubMed:23558171, ECO:0000269|PubMed:25759381}. Note=Localized in cytoplasmic mRNP granules containing untranslated mRNAs. {ECO:0000250|UniProtKB:P60709}.
sp|P63260|ACTG_MOUSE	P63260	Actg1 Actg	Actg1	Actin cytoplasmic 2 OS=Mus musculus OX=10090 GN=Actg1 PE=1 SV=1	41793	500.56	83	72	78	75	77	492000	420000	408000	1080000	58	1	201	245	260	209	Carbamidomethylation; Oxidation (M); Acetylation (Protein N-term); Deamidation (NQ); Methylation(KR); 18 more	actin cytoskeleton [GO:0015629]; actin filament [GO:0005884]; apical junction complex [GO:0043296]; apical part of cell [GO:0045177]; basal body patch [GO:0120220]; calyx of Held [GO:0044305]; cell-cell junction [GO:0005911]; costamere [GO:0043034]; cytosol [GO:0005829]; dense body [GO:0097433]; extracellular exosome [GO:0070062]; filamentous actin [GO:0031941]; focal adhesion [GO:0005925]; myeli…	angiogenesis [GO:0001525]; cellular response to interferon-gamma [GO:0071346]; morphogenesis of a polarized epithelium [GO:0001738]; positive regulation of cell migration [GO:0030335]; positive regulation of gene expression [GO:0010628]; positive regulation of wound healing [GO:0090303]; protein localization to bicellular tight junction [GO:1902396]; regulation of focal adhesion assembly [GO:0051…	ATP binding [GO:0005524]; identical protein binding [GO:0042802]; profilin binding [GO:0005522]; structural constituent of cytoskeleton [GO:0005200]; structural constituent of postsynaptic actin cytoskeleton [GO:0098973]; ubiquitin protein ligase binding [GO:0031625]	actin cytoskeleton [GO:0015629]; actin filament [GO:0005884]; apical junction complex [GO:0043296]; apical part of cell [GO:0045177]; basal body patch [GO:0120220]; calyx of Held [GO:0044305]; cell-cell junction [GO:0005911]; costamere [GO:0043034]; cytosol [GO:0005829]; dense body [GO:0097433]; extracellular exosome [GO:0070062]; filamentous actin [GO:0031941]; focal adhesion [GO:0005925]; myeli…	SUBCELLULAR LOCATION: Cytoplasm, cytoskeleton {ECO:0000250|UniProtKB:P63261}.
sp|P09103|PDIA1_MOUSE	P09103	P4hb Pdia1	P4hb	Protein disulfide-isomerase OS=Mus musculus OX=10090 GN=P4hb PE=1 SV=2	57059	499.57	77	66	73	58	62	14300000	25400000	7470000	13900000	48	48	166	192	136	144	Carbamidomethylation; Oxidation (M); Acetylation (Protein N-term); Deamidation (NQ); Methylation(KR); 12 more	cytoskeleton [GO:0005856]; cytosol [GO:0005829]; endoplasmic reticulum [GO:0005783]; endoplasmic reticulum chaperone complex [GO:0034663]; endoplasmic reticulum lumen [GO:0005788]; endoplasmic reticulum-Golgi intermediate compartment [GO:0005793]; external side of plasma membrane [GO:0009897]; lamellipodium [GO:0030027]; melanosome [GO:0042470]; procollagen-proline 4-dioxygenase complex [GO:00162…	cellular response to hypoxia [GO:0071456]; cellular response to interleukin-7 [GO:0098761]; peptidyl-proline hydroxylation to 4-hydroxy-L-proline [GO:0018401]; positive regulation of cell adhesion [GO:0045785]; positive regulation of substrate adhesion-dependent cell spreading [GO:1900026]; positive regulation of viral entry into host cell [GO:0046598]; protein folding [GO:0006457]; protein foldi…	actin binding [GO:0003779]; enzyme binding [GO:0019899]; integrin binding [GO:0005178]; procollagen-proline 4-dioxygenase activity [GO:0004656]; protein-containing complex binding [GO:0044877]; protein disulfide isomerase activity [GO:0003756]; protein-disulfide reductase activity [GO:0015035]; protein heterodimerization activity [GO:0046982]; thiol oxidase activity [GO:0016972]	cytoskeleton [GO:0005856]; cytosol [GO:0005829]; endoplasmic reticulum [GO:0005783]; endoplasmic reticulum chaperone complex [GO:0034663]; endoplasmic reticulum-Golgi intermediate compartment [GO:0005793]; endoplasmic reticulum lumen [GO:0005788]; external side of plasma membrane [GO:0009897]; lamellipodium [GO:0030027]; melanosome [GO:0042470]; procollagen-proline 4-dioxygenase complex [GO:00162…	SUBCELLULAR LOCATION: Endoplasmic reticulum {ECO:0000250|UniProtKB:P07237}. Endoplasmic reticulum lumen {ECO:0000250|UniProtKB:P07237}. Melanosome {ECO:0000250|UniProtKB:P07237}. Cell membrane {ECO:0000269|PubMed:21670307}; Peripheral membrane protein {ECO:0000305}. Note=Highly abundant. In some cell types, seems to be also secreted or associated with the plasma membrane, where it undergoes const…
sp|P47738|ALDH2_MOUSE	P47738	Aldh2 Ahd-1 Ahd1	Aldh2	Aldehyde dehydrogenase mitochondrial OS=Mus musculus OX=10090 GN=Aldh2 PE=1 SV=1	56538	495.07	76	73	70	64	57	31700000	22200000	14400000	34000000	48	44	247	137	170	198	Carbamidomethylation; Oxidation (M); Deamidation (NQ); Methylation(KR); Carboxylation (DKW); 6 more	mitochondrial matrix [GO:0005759]; mitochondrion [GO:0005739]; aldehyde dehydrogenase (NAD+) activity [GO:0004029]; glyceraldehyde-3-phosphate dehydrogenase (NAD+) (non-phosphorylating) activity [GO:0043878]; identical protein binding [GO:0042802]; NAD binding [GO:0051287]; NADH binding [GO:0070404]; acetaldehyde metabolic process [GO:0006117]; behavioral response to ethanol [GO:0048149]; cellula…	acetaldehyde metabolic process [GO:0006117]; behavioral response to ethanol [GO:0048149]; cellular detoxification of aldehyde [GO:0110095]; ethanol catabolic process [GO:0006068]; intrinsic apoptotic signaling pathway in response to oxidative stress [GO:0008631]; negative regulation of apoptotic process [GO:0043066]; regulation of inflammatory response [GO:0050727]; regulation of reactive oxygen …	aldehyde dehydrogenase (NAD+) activity [GO:0004029]; glyceraldehyde-3-phosphate dehydrogenase (NAD+) (non-phosphorylating) activity [GO:0043878]; identical protein binding [GO:0042802]; NAD binding [GO:0051287]; NADH binding [GO:0070404]	mitochondrial matrix [GO:0005759]; mitochondrion [GO:0005739]	SUBCELLULAR LOCATION: Mitochondrion matrix.
sp|P32020|SCP2_MOUSE	P32020	Scp2 Scp-2	Scp2	Sterol carrier protein 2 OS=Mus musculus OX=10090 GN=Scp2 PE=1 SV=3	59126	493.88	65	49	43	59	49	13200000	9730000	8580000	18600000	40	40	137	97	118	152	Carbamidomethylation; Oxidation (M); Acetylation (Protein N-term); Deamidation (NQ); Methylation(KR); 8 more	cytoplasm [GO:0005737]; cytosol [GO:0005829]; endoplasmic reticulum [GO:0005783]; extrinsic component of membrane [GO:0019898]; extrinsic component of mitochondrial outer membrane [GO:0031315]; intracellular membrane-bounded organelle [GO:0043231]; membrane [GO:0016020]; mitochondrion [GO:0005739]; nucleoplasm [GO:0005654]; nucleus [GO:0005634]; peroxisomal matrix [GO:0005782]; peroxisome [GO:000…	acyl-CoA metabolic process [GO:0006637]; aging [GO:0007568]; bile acid metabolic process [GO:0008206]; fatty acid beta-oxidation [GO:0006635]; inositol trisphosphate biosynthetic process [GO:0032959]; intracellular cholesterol transport [GO:0032367]; lipid hydroperoxide transport [GO:1901373]; peroxisome organization [GO:0007031]; phospholipid transport [GO:0015914]; positive regulation of apopto…	acetyl-CoA C-acyltransferase activity [GO:0003988]; acetyl-CoA C-myristoyltransferase activity [GO:0050633]; cholesterol binding [GO:0015485]; cholesterol transfer activity [GO:0120020]; fatty-acyl-CoA binding [GO:0000062]; identical protein binding [GO:0042802]; long-chain fatty acyl-CoA binding [GO:0036042]; oleic acid binding [GO:0070538]; phosphatidylcholine transfer activity [GO:0120019]; ph…	cytoplasm [GO:0005737]; cytosol [GO:0005829]; endoplasmic reticulum [GO:0005783]; extrinsic component of membrane [GO:0019898]; extrinsic component of mitochondrial outer membrane [GO:0031315]; intracellular membrane-bounded organelle [GO:0043231]; membrane [GO:0016020]; mitochondrion [GO:0005739]; nucleoplasm [GO:0005654]; nucleus [GO:0005634]; peroxisomal matrix [GO:0005782]; peroxisome [GO:000…	SUBCELLULAR LOCATION: [Isoform SCP2]: Cytoplasm {ECO:0000269|PubMed:11003606, ECO:0000269|PubMed:26901662}. Peroxisome {ECO:0000269|PubMed:11003606, ECO:0000269|PubMed:26901662}. Endoplasmic reticulum {ECO:0000269|PubMed:11003606}. Mitochondrion {ECO:0000269|PubMed:11003606, ECO:0000269|PubMed:26901662}.; SUBCELLULAR LOCATION: [Isoform SCPx]: Peroxisome {ECO:0000269|PubMed:26901662}.
sp|P26443|DHE3_MOUSE	P26443	Glud1 Glud	Glud1	Glutamate dehydrogenase 1 mitochondrial OS=Mus musculus OX=10090 GN=Glud1 PE=1 SV=1	61337	490.63	69	55	59	61	56	16300000	8770000	11600000	22000000	46	46	115	103	155	145	Carbamidomethylation; Oxidation (M); Acetylation (Protein N-term); Deamidation (NQ); Sulfation; 10 more	cytoplasm [GO:0005737]; endoplasmic reticulum [GO:0005783]; mitochondrial inner membrane [GO:0005743]; mitochondrial matrix [GO:0005759]; mitochondrion [GO:0005739]; ADP binding [GO:0043531]; ATP binding [GO:0005524]; enzyme binding [GO:0019899]; glutamate dehydrogenase (NAD+) activity [GO:0004352]; glutamate dehydrogenase (NADP+) activity [GO:0004354]; glutamate dehydrogenase [NAD(P)+] activity …	cerebellum development [GO:0021549]; glutamate biosynthetic process [GO:0006537]; glutamate catabolic process [GO:0006538]; glutamine metabolic process [GO:0006541]; long-term memory [GO:0007616]; positive regulation of insulin secretion [GO:0032024]; response to aluminum ion [GO:0010044]; tricarboxylic acid metabolic process [GO:0072350]	ADP binding [GO:0043531]; ATP binding [GO:0005524]; enzyme binding [GO:0019899]; glutamate dehydrogenase (NAD+) activity [GO:0004352]; glutamate dehydrogenase (NADP+) activity [GO:0004354]; glutamate dehydrogenase [NAD(P)+] activity [GO:0004353]; GTP binding [GO:0005525]; leucine binding [GO:0070728]; NAD+ binding [GO:0070403]	cytoplasm [GO:0005737]; endoplasmic reticulum [GO:0005783]; mitochondrial inner membrane [GO:0005743]; mitochondrial matrix [GO:0005759]; mitochondrion [GO:0005739]	SUBCELLULAR LOCATION: Mitochondrion {ECO:0000250|UniProtKB:P00367}. Endoplasmic reticulum {ECO:0000250|UniProtKB:P00367}. Note=Mostly translocates into the mitochondria, only a small amount of the protein localizes to the endoplasmic reticulum. {ECO:0000250|UniProtKB:P00367}.
sp|Q61176|ARGI1_MOUSE	Q61176	Arg1	Arg1	Arginase-1 OS=Mus musculus OX=10090 GN=Arg1 PE=1 SV=1	34808	490.48	89	86	85	84	74	27400000	21200000	12200000	27500000	36	35	204	131	119	133	Carbamidomethylation; Oxidation (M); Deamidation (NQ); Methylation(KR); Acetylation (K); 6 more	cytoplasm [GO:0005737]; cytosol [GO:0005829]; extracellular space [GO:0005615]; mitochondrial outer membrane [GO:0005741]; neuron projection [GO:0043005]; neuronal cell body [GO:0043025]; arginase activity [GO:0004053]; identical protein binding [GO:0042802]; manganese ion binding [GO:0030145]; adaptive immune response [GO:0002250]; aging [GO:0007568]; arginine catabolic process to ornithine [GO:…	adaptive immune response [GO:0002250]; aging [GO:0007568]; arginine catabolic process to ornithine [GO:0019547]; arginine metabolic process [GO:0006525]; cellular response to dexamethasone stimulus [GO:0071549]; cellular response to glucagon stimulus [GO:0071377]; cellular response to hydrogen peroxide [GO:0070301]; cellular response to interleukin-4 [GO:0071353]; cellular response to lipopolysac…	arginase activity [GO:0004053]; identical protein binding [GO:0042802]; manganese ion binding [GO:0030145]	cytoplasm [GO:0005737]; cytosol [GO:0005829]; extracellular space [GO:0005615]; mitochondrial outer membrane [GO:0005741]; neuronal cell body [GO:0043025]; neuron projection [GO:0043005]	SUBCELLULAR LOCATION: Cytoplasm {ECO:0000250|UniProtKB:P05089}. Cytoplasmic granule {ECO:0000250|UniProtKB:P05089}.
sp|Q91Y97|ALDOB_MOUSE	Q91Y97	Aldob Aldo2	Aldob	Fructose-bisphosphate aldolase B OS=Mus musculus OX=10090 GN=Aldob PE=1 SV=3	39507	488.89	92	84	87	78	74	28100000	33700000	20100000	40600000	59	57	159	201	196	223	Carbamidomethylation; Oxidation (M); Acetylation (Protein N-term); Deamidation (NQ); Methylation(KR); 11 more	centriolar satellite [GO:0034451]; cytoplasm [GO:0005737]; cytosol [GO:0005829]; intracellular membrane-bounded organelle [GO:0043231]; lysosome [GO:0005764]; microtubule organizing center [GO:0005815]; nucleus [GO:0005634]; perinuclear region of cytoplasm [GO:0048471]; plasma membrane [GO:0005886]; rough endoplasmic reticulum membrane [GO:0030867]; smooth endoplasmic reticulum membrane [GO:00308…	fructose 1,6-bisphosphate metabolic process [GO:0030388]; fructose catabolic process to hydroxyacetone phosphate and glyceraldehyde-3-phosphate [GO:0061624]; fructose metabolic process [GO:0006000]; glycolytic process [GO:0006096]; glycolytic process through fructose-1-phosphate [GO:0061625]; glycolytic process through fructose-6-phosphate [GO:0061615]; NADH oxidation [GO:0006116]; positive regul…	ATPase binding [GO:0051117]; cytoskeletal protein binding [GO:0008092]; fructose-1-phosphate aldolase activity [GO:0061609]; fructose binding [GO:0070061]; fructose-bisphosphate aldolase activity [GO:0004332]; identical protein binding [GO:0042802]; phosphatidylcholine binding [GO:0031210]	centriolar satellite [GO:0034451]; cytoplasm [GO:0005737]; cytosol [GO:0005829]; intracellular membrane-bounded organelle [GO:0043231]; lysosome [GO:0005764]; microtubule organizing center [GO:0005815]; nucleus [GO:0005634]; perinuclear region of cytoplasm [GO:0048471]; plasma membrane [GO:0005886]; rough endoplasmic reticulum membrane [GO:0030867]; smooth endoplasmic reticulum membrane [GO:00308…	SUBCELLULAR LOCATION: Cytoplasm, cytoskeleton, microtubule organizing center, centrosome, centriolar satellite {ECO:0000250}.
sp|P20029|BIP_MOUSE	P20029	Hspa5 Grp78	Hspa5	Endoplasmic reticulum chaperone BiP OS=Mus musculus OX=10090 GN=Hspa5 PE=1 SV=3	72422	488.52	67	55	58	52	50	11800000	13900000	5910000	12200000	45	43	104	132	109	99	Carbamidomethylation; Acetylation (Protein N-term); Deamidation (NQ); Guanidination; Methylation(KR); 10 more	cell surface [GO:0009986]; COP9 signalosome [GO:0008180]; cytoplasm [GO:0005737]; cytosol [GO:0005829]; endoplasmic reticulum [GO:0005783]; endoplasmic reticulum chaperone complex [GO:0034663]; endoplasmic reticulum lumen [GO:0005788]; endoplasmic reticulum membrane [GO:0005789]; endoplasmic reticulum-Golgi intermediate compartment [GO:0005793]; extracellular region [GO:0005576]; integral compone…	cellular response to antibiotic [GO:0071236]; cellular response to calcium ion [GO:0071277]; cellular response to cAMP [GO:0071320]; cellular response to drug [GO:0035690]; cellular response to gamma radiation [GO:0071480]; cellular response to glucose starvation [GO:0042149]; cellular response to interleukin-4 [GO:0071353]; cellular response to manganese ion [GO:0071287]; cellular response to ne…	ATP binding [GO:0005524]; ATP hydrolysis activity [GO:0140603]; enzyme binding [GO:0019899]; heat shock protein binding [GO:0031072]; misfolded protein binding [GO:0051787]; protein domain specific binding [GO:0019904]; protein folding chaperone [GO:0044183]; ribosome binding [GO:0043022]; ubiquitin protein ligase binding [GO:0031625]; unfolded protein binding [GO:0051082]	cell surface [GO:0009986]; COP9 signalosome [GO:0008180]; cytoplasm [GO:0005737]; cytosol [GO:0005829]; endoplasmic reticulum [GO:0005783]; endoplasmic reticulum chaperone complex [GO:0034663]; endoplasmic reticulum-Golgi intermediate compartment [GO:0005793]; endoplasmic reticulum lumen [GO:0005788]; endoplasmic reticulum membrane [GO:0005789]; extracellular region [GO:0005576]; integral compone…	SUBCELLULAR LOCATION: Endoplasmic reticulum lumen {ECO:0000255|PROSITE-ProRule:PRU10138, ECO:0000269|PubMed:21992152}. Melanosome {ECO:0000250|UniProtKB:P11021}. Cytoplasm {ECO:0000269|PubMed:21992152}. Cell surface. Note=Identified by mass spectrometry in melanosome fractions from stage I to stage IV (By similarity). Localizes to the cell surface in epithelial cells; high levels of free iron pro…
sp|P19157|GSTP1_MOUSE	P19157	Gstp1 Gstpib	Gstp1	Glutathione S-transferase P 1 OS=Mus musculus OX=10090 GN=Gstp1 PE=1 SV=2	23609	487.57	73	72	70	71	72	50900000	29100000	23300000	31500000	60	20	466	367	254	376	Carbamidomethylation; Oxidation (M); Acetylation (Protein N-term); Deamidation (NQ); Guanidination; 18 more	cytoplasm [GO:0005737]; cytosol [GO:0005829]; mitochondrion [GO:0005739]; nucleus [GO:0005634]; plasma membrane [GO:0005886]; protein-containing complex [GO:0032991]; TRAF2-GSTP1 complex [GO:0097057]; dinitrosyl-iron complex binding [GO:0035731]; fatty acid binding [GO:0005504]; glutathione peroxidase activity [GO:0004602]; glutathione transferase activity [GO:0004364]; JUN kinase binding [GO:000…	animal organ regeneration [GO:0031100]; cellular response to cell-matrix adhesion [GO:0071460]; cellular response to epidermal growth factor stimulus [GO:0071364]; cellular response to glucocorticoid stimulus [GO:0071385]; cellular response to insulin stimulus [GO:0032869]; cellular response to lipopolysaccharide [GO:0071222]; common myeloid progenitor cell proliferation [GO:0035726]; glutathione…	dinitrosyl-iron complex binding [GO:0035731]; fatty acid binding [GO:0005504]; glutathione peroxidase activity [GO:0004602]; glutathione transferase activity [GO:0004364]; JUN kinase binding [GO:0008432]; kinase regulator activity [GO:0019207]; protein kinase binding [GO:0019901]; S-nitrosoglutathione binding [GO:0035730]	cytoplasm [GO:0005737]; cytosol [GO:0005829]; mitochondrion [GO:0005739]; nucleus [GO:0005634]; plasma membrane [GO:0005886]; protein-containing complex [GO:0032991]; TRAF2-GSTP1 complex [GO:0097057]	SUBCELLULAR LOCATION: Cytoplasm {ECO:0000250}. Mitochondrion {ECO:0000250}. Nucleus {ECO:0000250}. Note=The 83 N-terminal amino acids function as un uncleaved transit peptide, and arginine residues within it are crucial for mitochondrial localization. {ECO:0000250}.
sp|Q9DBT9|M2GD_MOUSE	Q9DBT9	Dmgdh	Dmgdh	Dimethylglycine dehydrogenase mitochondrial OS=Mus musculus OX=10090 GN=Dmgdh PE=1 SV=1	97255	480.32	70	58	62	62	56	8560000	6190000	5630000	10800000	49	47	131	90	88	153	Carbamidomethylation; Deamidation (NQ); Phosphorylation (STY); Formylation; Dehydration; 2 more	cytoplasm [GO:0005737]; mitochondrial matrix [GO:0005759]; mitochondrion [GO:0005739]; dimethylglycine dehydrogenase activity [GO:0047865]; flavin adenine dinucleotide binding [GO:0050660]; folic acid binding [GO:0005542]; oxidoreductase activity [GO:0016491]; amino-acid betaine catabolic process [GO:0006579]; choline catabolic process [GO:0042426]; tetrahydrofolate interconversion [GO:0035999]	amino-acid betaine catabolic process [GO:0006579]; choline catabolic process [GO:0042426]; tetrahydrofolate interconversion [GO:0035999]	dimethylglycine dehydrogenase activity [GO:0047865]; flavin adenine dinucleotide binding [GO:0050660]; folic acid binding [GO:0005542]; oxidoreductase activity [GO:0016491]	cytoplasm [GO:0005737]; mitochondrial matrix [GO:0005759]; mitochondrion [GO:0005739]	SUBCELLULAR LOCATION: Mitochondrion {ECO:0000250|UniProtKB:Q63342}.
sp|Q91YI0|ARLY_MOUSE	Q91YI0	Asl	Asl	Argininosuccinate lyase OS=Mus musculus OX=10090 GN=Asl PE=1 SV=1	51739	480.17	78	52	75	72	51	18100000	23200000	5950000	15700000	47	45	128	183	110	126	Carbamidomethylation; Oxidation (M); Acetylation (Protein N-term); Deamidation (NQ); Sulfation; 10 more	cell body fiber [GO:0070852]; cytoplasm [GO:0005737]; cytosol [GO:0005829]; endoplasmic reticulum [GO:0005783]; mitochondrial outer membrane [GO:0005741]; neuronal cell body [GO:0043025]; nucleus [GO:0005634]; perikaryon [GO:0043204]; perinuclear region of cytoplasm [GO:0048471]; argininosuccinate lyase activity [GO:0004056]; identical protein binding [GO:0042802]; ammonia assimilation cycle [GO:…	ammonia assimilation cycle [GO:0019676]; arginine biosynthetic process via ornithine [GO:0042450]; argininosuccinate metabolic process [GO:0000053]; cellular amino acid metabolic process [GO:0006520]; liver development [GO:0001889]; locomotory behavior [GO:0007626]; post-embryonic development [GO:0009791]; urea cycle [GO:0000050]	argininosuccinate lyase activity [GO:0004056]; identical protein binding [GO:0042802]	cell body fiber [GO:0070852]; cytoplasm [GO:0005737]; cytosol [GO:0005829]; endoplasmic reticulum [GO:0005783]; mitochondrial outer membrane [GO:0005741]; neuronal cell body [GO:0043025]; nucleus [GO:0005634]; perikaryon [GO:0043204]; perinuclear region of cytoplasm [GO:0048471]
sp|P01942|HBA_MOUSE	P01942	Hba Hba-a1	Hba	Hemoglobin subunit alpha OS=Mus musculus OX=10090 GN=Hba PE=1 SV=2	15085	479.43	100	99	99	92	99	209000000	129000000	27200000	344000000	67	65	675	477	155	869	Carbamidomethylation; Oxidation (M); Acetylation (Protein N-term); Deamidation (NQ); Sulfation; 22 more	cytosolic small ribosomal subunit [GO:0022627]; extracellular space [GO:0005615]; haptoglobin-hemoglobin complex [GO:0031838]; hemoglobin complex [GO:0005833]; myelin sheath [GO:0043209]; heme binding [GO:0020037]; iron ion binding [GO:0005506]; organic acid binding [GO:0043177]; oxygen binding [GO:0019825]; oxygen carrier activity [GO:0005344]; protein-containing complex binding [GO:0044877]; ce…	cellular oxidant detoxification [GO:0098869]; erythrocyte development [GO:0048821]; hydrogen peroxide catabolic process [GO:0042744]; in utero embryonic development [GO:0001701]; response to bacterium [GO:0009617]; response to stilbenoid [GO:0035634]	heme binding [GO:0020037]; iron ion binding [GO:0005506]; organic acid binding [GO:0043177]; oxygen binding [GO:0019825]; oxygen carrier activity [GO:0005344]; protein-containing complex binding [GO:0044877]	cytosolic small ribosomal subunit [GO:0022627]; extracellular space [GO:0005615]; haptoglobin-hemoglobin complex [GO:0031838]; hemoglobin complex [GO:0005833]; myelin sheath [GO:0043209]
sp|Q9QXD6|F16P1_MOUSE	Q9QXD6	Fbp1 Fbp Fbp3	Fbp1	Fructose-1 6-bisphosphatase 1 OS=Mus musculus OX=10090 GN=Fbp1 PE=1 SV=3	36912	476.48	87	65	69	79	67	20800000	24400000	9250000	21200000	43	41	203	177	109	158	Carbamidomethylation; Oxidation (M); Acetylation (Protein N-term); Deamidation (NQ); Methylation(KR); 7 more	cytoplasm [GO:0005737]; cytosol [GO:0005829]; nucleus [GO:0005634]; AMP binding [GO:0016208]; fructose 1,6-bisphosphate 1-phosphatase activity [GO:0042132]; identical protein binding [GO:0042802]; metal ion binding [GO:0046872]; monosaccharide binding [GO:0048029]; RNA polymerase II-specific DNA-binding transcription factor binding [GO:0061629]; carbohydrate metabolic process [GO:0005975]; cellul…	carbohydrate metabolic process [GO:0005975]; cellular response to drug [GO:0035690]; cellular response to magnesium ion [GO:0071286]; dephosphorylation [GO:0016311]; fructose 1,6-bisphosphate metabolic process [GO:0030388]; fructose 6-phosphate metabolic process [GO:0006002]; fructose metabolic process [GO:0006000]; gluconeogenesis [GO:0006094]; negative regulation of cell growth [GO:0030308]; ne…	AMP binding [GO:0016208]; fructose 1,6-bisphosphate 1-phosphatase activity [GO:0042132]; identical protein binding [GO:0042802]; metal ion binding [GO:0046872]; monosaccharide binding [GO:0048029]; RNA polymerase II-specific DNA-binding transcription factor binding [GO:0061629]	cytoplasm [GO:0005737]; cytosol [GO:0005829]; nucleus [GO:0005634]
tr|A0A1D5RLD8|A0A1D5RLD8_MOUSE	A0A1D5RLD8	Gm10358	Gm10358	Glyceraldehyde-3-phosphate dehydrogenase OS=Mus musculus OX=10090 GN=Gm10358 PE=1 SV=1	35812	474.2	88	75	81	71	72		20500	15300		42	1	297	107	212	241	Carbamidomethylation; Oxidation (M); Deamidation (NQ); Methylation(KR); Dehydration; 7 more	cytosol [GO:0005829]; glyceraldehyde-3-phosphate dehydrogenase (NAD+) (phosphorylating) activity [GO:0004365]; NAD binding [GO:0051287]; NADP binding [GO:0050661]; glucose metabolic process [GO:0006006]; glycolytic process [GO:0006096]	glucose metabolic process [GO:0006006]; glycolytic process [GO:0006096]	glyceraldehyde-3-phosphate dehydrogenase (NAD+) (phosphorylating) activity [GO:0004365]; NAD binding [GO:0051287]; NADP binding [GO:0050661]	cytosol [GO:0005829]
sp|P11499|HS90B_MOUSE	P11499	Hsp90ab1 Hsp84 Hsp84-1 Hspcb	Hsp90ab1	Heat shock protein HSP 90-beta OS=Mus musculus OX=10090 GN=Hsp90ab1 PE=1 SV=3	83281	473.76	61	54	50	52	50	3780000	4910000	2450000	4510000	51	31	124	120	97	100	Carbamidomethylation; Oxidation (M); Acetylation (Protein N-term); Deamidation (NQ); Phosphorylation (STY); 5 more	apical plasma membrane [GO:0016324]; aryl hydrocarbon receptor complex [GO:0034751]; axonal growth cone [GO:0044295]; basolateral plasma membrane [GO:0016323]; brush border membrane [GO:0031526]; cell surface [GO:0009986]; COP9 signalosome [GO:0008180]; cytoplasm [GO:0005737]; cytosol [GO:0005829]; dendritic growth cone [GO:0044294]; dynein axonemal particle [GO:0120293]; extracellular region [GO…	axon extension [GO:0048675]; cellular response to heat [GO:0034605]; cellular response to interleukin-4 [GO:0071353]; cellular response to organic cyclic compound [GO:0071407]; central nervous system neuron axonogenesis [GO:0021955]; chaperone-mediated protein complex assembly [GO:0051131]; establishment of cell polarity [GO:0030010]; negative regulation of apoptotic process [GO:0043066]; negativ…	ATP binding [GO:0005524]; ATP-dependent protein binding [GO:0043008]; CTP binding [GO:0002135]; dATP binding [GO:0032564]; disordered domain specific binding [GO:0097718]; DNA polymerase binding [GO:0070182]; double-stranded RNA binding [GO:0003725]; GTP binding [GO:0005525]; heat shock protein binding [GO:0031072]; histone deacetylase binding [GO:0042826]; histone methyltransferase binding [GO:1…	apical plasma membrane [GO:0016324]; aryl hydrocarbon receptor complex [GO:0034751]; axonal growth cone [GO:0044295]; basolateral plasma membrane [GO:0016323]; brush border membrane [GO:0031526]; cell surface [GO:0009986]; COP9 signalosome [GO:0008180]; cytoplasm [GO:0005737]; cytosol [GO:0005829]; dendritic growth cone [GO:0044294]; dynein axonemal particle [GO:0120293]; extracellular region [GO…	SUBCELLULAR LOCATION: Cytoplasm {ECO:0000269|PubMed:27496612, ECO:0000269|PubMed:27686098}. Melanosome {ECO:0000250|UniProtKB:P08238}. Nucleus {ECO:0000250|UniProtKB:P08238}. Secreted {ECO:0000250|UniProtKB:P08238}. Cell membrane {ECO:0000250|UniProtKB:P08238}. Dynein axonemal particle {ECO:0000250|UniProtKB:Q6AZV1}. Note=Translocates with BIRC2 from the nucleus to the cytoplasm during differenti…
sp|P58252|EF2_MOUSE	P58252	Eef2	Eef2	Elongation factor 2 OS=Mus musculus OX=10090 GN=Eef2 PE=1 SV=2	95314	471.22	65	49	48	49	56	6200000	4760000	4440000	11200000	51	48	102	93	96	148	Carbamidomethylation; Acetylation (Protein N-term); Deamidation (NQ); Methylation(KR); Dehydration; 4 more	aggresome [GO:0016235]; cytoplasm [GO:0005737]; cytosol [GO:0005829]; membrane raft [GO:0045121]; plasma membrane [GO:0005886]; polysomal ribosome [GO:0042788]; polysome [GO:0005844]; ribonucleoprotein complex [GO:1990904]; synapse [GO:0045202]; 5S rRNA binding [GO:0008097]; actin filament binding [GO:0051015]; GTP binding [GO:0005525]; GTPase activity [GO:0003924]; p53 binding [GO:0002039]; prot…	aging [GO:0007568]; cellular response to brain-derived neurotrophic factor stimulus [GO:1990416]; glial cell proliferation [GO:0014009]; hematopoietic progenitor cell differentiation [GO:0002244]; positive regulation of cytoplasmic translation [GO:2000767]; positive regulation of translation [GO:0045727]; response to drug [GO:0042493]; response to endoplasmic reticulum stress [GO:0034976]; respon…	5S rRNA binding [GO:0008097]; actin filament binding [GO:0051015]; GTPase activity [GO:0003924]; GTP binding [GO:0005525]; p53 binding [GO:0002039]; protein kinase binding [GO:0019901]; ribosome binding [GO:0043022]; RNA binding [GO:0003723]; translation elongation factor activity [GO:0003746]	aggresome [GO:0016235]; cytoplasm [GO:0005737]; cytosol [GO:0005829]; membrane raft [GO:0045121]; plasma membrane [GO:0005886]; polysomal ribosome [GO:0042788]; polysome [GO:0005844]; ribonucleoprotein complex [GO:1990904]; synapse [GO:0045202]	SUBCELLULAR LOCATION: Cytoplasm {ECO:0000250|UniProtKB:P13639}. Nucleus {ECO:0000250|UniProtKB:P13639}. Note=Phosphorylation by CSK promotes cleavage and SUMOylation-dependent nuclear translocation of the C-terminal cleavage product. {ECO:0000250|UniProtKB:P13639}.
sp|Q921I1|TRFE_MOUSE	Q921I1	Tf Trf	Tf	Serotransferrin OS=Mus musculus OX=10090 GN=Tf PE=1 SV=1	76724	470.89	62	56	54	51	57	8770000	4840000	2480000	6760000	40	37	117	77	55	101	Carbamidomethylation; Acetylation (Protein N-term); Deamidation (NQ); Methylation(KR); Dehydration; 2-amino-3-oxo-butanoic_acid	apical plasma membrane [GO:0016324]; basal part of cell [GO:0045178]; basal plasma membrane [GO:0009925]; basement membrane [GO:0005604]; cell surface [GO:0009986]; cell tip [GO:0051286]; clathrin-coated pit [GO:0005905]; cytoplasmic vesicle [GO:0031410]; dense body [GO:0097433]; early endosome [GO:0005769]; endocytic vesicle [GO:0030139]; endosome [GO:0005768]; extracellular region [GO:0005576];…	actin filament organization [GO:0007015]; antibacterial humoral response [GO:0019731]; cellular iron ion homeostasis [GO:0006879]; cellular response to iron ion [GO:0071281]; ERK1 and ERK2 cascade [GO:0070371]; iron ion transport [GO:0006826]; osteoclast differentiation [GO:0030316]; positive regulation of bone resorption [GO:0045780]; positive regulation of cell motility [GO:2000147]; positive r…	ferric iron binding [GO:0008199]; ferrous iron binding [GO:0008198]; iron chaperone activity [GO:0034986]; transferrin receptor binding [GO:1990459]	apical plasma membrane [GO:0016324]; basal part of cell [GO:0045178]; basal plasma membrane [GO:0009925]; basement membrane [GO:0005604]; cell surface [GO:0009986]; cell tip [GO:0051286]; clathrin-coated pit [GO:0005905]; cytoplasmic vesicle [GO:0031410]; dense body [GO:0097433]; early endosome [GO:0005769]; endocytic vesicle [GO:0030139]; endosome [GO:0005768]; extracellular region [GO:0005576];…	SUBCELLULAR LOCATION: Secreted.
sp|P16015|CAH3_MOUSE	P16015	Ca3 Car3	Ca3	Carbonic anhydrase 3 OS=Mus musculus OX=10090 GN=Ca3 PE=1 SV=3	29366	469.56	94	81	90	78	83	71700000	41000000	20600000	59900000	40	40	266	203	191	211	Carbamidomethylation; Oxidation (M); Acetylation (Protein N-term); Deamidation (NQ); Methylation(KR); 10 more	cytosol [GO:0005829]; carbonate dehydratase activity [GO:0004089]; hydro-lyase activity [GO:0016836]; nickel cation binding [GO:0016151]; phosphatase activity [GO:0016791]; zinc ion binding [GO:0008270]; one-carbon metabolic process [GO:0006730]; response to bacterium [GO:0009617]; response to ethanol [GO:0045471]; response to oxidative stress [GO:0006979]	one-carbon metabolic process [GO:0006730]; response to bacterium [GO:0009617]; response to ethanol [GO:0045471]; response to oxidative stress [GO:0006979]	carbonate dehydratase activity [GO:0004089]; hydro-lyase activity [GO:0016836]; nickel cation binding [GO:0016151]; phosphatase activity [GO:0016791]; zinc ion binding [GO:0008270]	cytosol [GO:0005829]	SUBCELLULAR LOCATION: Cytoplasm.
sp|Q9CPY7|AMPL_MOUSE	Q9CPY7	Lap3 Lapep	Lap3	Cytosol aminopeptidase OS=Mus musculus OX=10090 GN=Lap3 PE=1 SV=3	56141	468.96	77	66	62	65	55	7070000	7750000	3410000	5560000	39	38	123	105	56	84	Carbamidomethylation; Oxidation (M); Deamidation (NQ); Mutation	cytosol [GO:0005829]; midbody [GO:0030496]; mitochondrion [GO:0005739]; nucleoplasm [GO:0005654]; trans-Golgi network [GO:0005802]; carboxypeptidase activity [GO:0004180]; manganese ion binding [GO:0030145]; metalloaminopeptidase activity [GO:0070006]; peptidase activity [GO:0008233]		carboxypeptidase activity [GO:0004180]; manganese ion binding [GO:0030145]; metalloaminopeptidase activity [GO:0070006]; peptidase activity [GO:0008233]	cytosol [GO:0005829]; midbody [GO:0030496]; mitochondrion [GO:0005739]; nucleoplasm [GO:0005654]; trans-Golgi network [GO:0005802]	SUBCELLULAR LOCATION: Cytoplasm {ECO:0000250|UniProtKB:Q68FS4}.
sp|Q64374|RGN_MOUSE	Q64374	Rgn Smp30	Rgn	Regucalcin OS=Mus musculus OX=10090 GN=Rgn PE=1 SV=1	33407	468.95	81	79	77	64	70	29800000	40600000	11200000	20600000	45	44	152	223	134	115	Carbamidomethylation; Oxidation (M); Acetylation (Protein N-term); Deamidation (NQ); Methylation(KR); 13 more	cytoplasm [GO:0005737]; cytosol [GO:0005829]; nucleus [GO:0005634]; calcium ion binding [GO:0005509]; enzyme regulator activity [GO:0030234]; gluconolactonase activity [GO:0004341]; zinc ion binding [GO:0008270]; aging [GO:0007568]; cellular calcium ion homeostasis [GO:0006874]; kidney development [GO:0001822]; L-ascorbic acid biosynthetic process [GO:0019853]; liver regeneration [GO:0097421]; ne…	aging [GO:0007568]; cellular calcium ion homeostasis [GO:0006874]; kidney development [GO:0001822]; L-ascorbic acid biosynthetic process [GO:0019853]; liver regeneration [GO:0097421]; negative regulation of apoptotic process [GO:0043066]; negative regulation of bone development [GO:1903011]; negative regulation of calcium-dependent ATPase activity [GO:1903611]; negative regulation of cyclic-nucle…	calcium ion binding [GO:0005509]; enzyme regulator activity [GO:0030234]; gluconolactonase activity [GO:0004341]; zinc ion binding [GO:0008270]	cytoplasm [GO:0005737]; cytosol [GO:0005829]; nucleus [GO:0005634]	SUBCELLULAR LOCATION: Cytoplasm.
sp|P49429|HPPD_MOUSE	P49429	Hpd	Hpd	4-hydroxyphenylpyruvate dioxygenase OS=Mus musculus OX=10090 GN=Hpd PE=1 SV=3	45054	464.87	78	66	66	66	59	12500000	9120000	6660000	9090000	36	36	110	93	84	102	Carbamidomethylation; Acetylation (Protein N-term); Deamidation (NQ); Methylation(KR); Phosphorylation (STY); 4 more	endoplasmic reticulum [GO:0005783]; endoplasmic reticulum membrane [GO:0005789]; Golgi apparatus [GO:0005794]; Golgi membrane [GO:0000139]; 4-hydroxyphenylpyruvate dioxygenase activity [GO:0003868]; metal ion binding [GO:0046872]; L-phenylalanine catabolic process [GO:0006559]; tyrosine catabolic process [GO:0006572]	L-phenylalanine catabolic process [GO:0006559]; tyrosine catabolic process [GO:0006572]	4-hydroxyphenylpyruvate dioxygenase activity [GO:0003868]; metal ion binding [GO:0046872]	endoplasmic reticulum [GO:0005783]; endoplasmic reticulum membrane [GO:0005789]; Golgi apparatus [GO:0005794]; Golgi membrane [GO:0000139]	SUBCELLULAR LOCATION: Cytoplasm {ECO:0000250}. Membrane {ECO:0000250}; Peripheral membrane protein {ECO:0000250}.
sp|Q9EQ20|MMSA_MOUSE	Q9EQ20	Aldh6a1	Aldh6a1	Methylmalonate-semialdehyde dehydrogenase [acylating] mitochondrial OS=Mus musculus OX=10090 GN=Aldh6a1 PE=1 SV=1	57916	463.71	81	71	60	72	60	7340000	8290000	4990000	8730000	37	37	90	87	74	94	Carbamidomethylation; Oxidation (M); Acetylation (Protein N-term); Deamidation (NQ); Pyro-glu from Q; 2 more	mitochondrion [GO:0005739]; nucleoplasm [GO:0005654]; malonate-semialdehyde dehydrogenase (acetylating) activity [GO:0018478]; malonate-semialdehyde dehydrogenase (acetylating, NAD+) activity [GO:0102662]; methylmalonate-semialdehyde dehydrogenase (acylating) activity [GO:0004491]; thiolester hydrolase activity [GO:0016790]; beta-alanine catabolic process [GO:0019484]; brown fat cell differentiat…	beta-alanine catabolic process [GO:0019484]; brown fat cell differentiation [GO:0050873]; thymine catabolic process [GO:0006210]; thymine metabolic process [GO:0019859]; valine catabolic process [GO:0006574]; valine metabolic process [GO:0006573]	malonate-semialdehyde dehydrogenase (acetylating, NAD+) activity [GO:0102662]; malonate-semialdehyde dehydrogenase (acetylating) activity [GO:0018478]; methylmalonate-semialdehyde dehydrogenase (acylating) activity [GO:0004491]; thiolester hydrolase activity [GO:0016790]	mitochondrion [GO:0005739]; nucleoplasm [GO:0005654]	SUBCELLULAR LOCATION: Mitochondrion {ECO:0000250}.
sp|Q9DBF1|AL7A1_MOUSE	Q9DBF1	Aldh7a1 Ald7a1	Aldh7a1	Alpha-aminoadipic semialdehyde dehydrogenase OS=Mus musculus OX=10090 GN=Aldh7a1 PE=1 SV=4	58862	463.54	65	59	59	58	57	8740000	6910000	5820000	6970000	32	31	112	69	84	89	Carbamidomethylation; Oxidation (M); Acetylation (Protein N-term); Deamidation (NQ); Methylation(KR); 4 more	cytosol [GO:0005829]; mitochondrion [GO:0005739]; nucleus [GO:0005634]; betaine-aldehyde dehydrogenase activity [GO:0008802]; glyceraldehyde-3-phosphate dehydrogenase (NAD+) (non-phosphorylating) activity [GO:0043878]; identical protein binding [GO:0042802]; L-aminoadipate-semialdehyde dehydrogenase activity [GO:0004043]; glycine betaine biosynthetic process from choline [GO:0019285]	glycine betaine biosynthetic process from choline [GO:0019285]	betaine-aldehyde dehydrogenase activity [GO:0008802]; glyceraldehyde-3-phosphate dehydrogenase (NAD+) (non-phosphorylating) activity [GO:0043878]; identical protein binding [GO:0042802]; L-aminoadipate-semialdehyde dehydrogenase activity [GO:0004043]	cytosol [GO:0005829]; mitochondrion [GO:0005739]; nucleus [GO:0005634]	SUBCELLULAR LOCATION: Cytoplasm, cytosol {ECO:0000250|UniProtKB:P49419}. Nucleus {ECO:0000250|UniProtKB:P49419}.; SUBCELLULAR LOCATION: [Isoform 1]: Mitochondrion {ECO:0000250|UniProtKB:P49419}.
sp|P08113|ENPL_MOUSE	P08113	Hsp90b1 Grp94 Tra-1 Tra1	Hsp90b1	Endoplasmin OS=Mus musculus OX=10090 GN=Hsp90b1 PE=1 SV=2	92476	458.53	54	42	45	39	37	5170000	7620000	3450000	4790000	48	43	98	122	76	94	Carbamidomethylation; Deamidation (NQ); Dehydration; Acetylation (K); Carbamylation; 5 more	cytosol [GO:0005829]; endoplasmic reticulum [GO:0005783]; endoplasmic reticulum chaperone complex [GO:0034663]; endoplasmic reticulum lumen [GO:0005788]; endoplasmic reticulum membrane [GO:0005789]; extracellular region [GO:0005576]; melanosome [GO:0042470]; midbody [GO:0030496]; perinuclear region of cytoplasm [GO:0048471]; plasma membrane [GO:0005886]; protein-containing complex [GO:0032991]; s…	actin rod assembly [GO:0031247]; cellular response to ATP [GO:0071318]; negative regulation of apoptotic process [GO:0043066]; protein folding [GO:0006457]; regulation of phosphoprotein phosphatase activity [GO:0043666]; response to hypoxia [GO:0001666]; retrograde protein transport, ER to cytosol [GO:0030970]; ubiquitin-dependent ERAD pathway [GO:0030433]	ATP binding [GO:0005524]; low-density lipoprotein particle receptor binding [GO:0050750]; protein phosphatase binding [GO:0019903]; RNA binding [GO:0003723]; unfolded protein binding [GO:0051082]	cytosol [GO:0005829]; endoplasmic reticulum [GO:0005783]; endoplasmic reticulum chaperone complex [GO:0034663]; endoplasmic reticulum lumen [GO:0005788]; endoplasmic reticulum membrane [GO:0005789]; extracellular region [GO:0005576]; melanosome [GO:0042470]; midbody [GO:0030496]; perinuclear region of cytoplasm [GO:0048471]; plasma membrane [GO:0005886]; protein-containing complex [GO:0032991]; s…	SUBCELLULAR LOCATION: Endoplasmic reticulum lumen {ECO:0000269|PubMed:20865800}. Sarcoplasmic reticulum lumen {ECO:0000250|UniProtKB:P41148}. Melanosome {ECO:0000250|UniProtKB:P14625}.
sp|Q8BMS1|ECHA_MOUSE	Q8BMS1	Hadha	Hadha	Trifunctional enzyme subunit alpha mitochondrial OS=Mus musculus OX=10090 GN=Hadha PE=1 SV=1	82670	458.3	63	56	47	58	56	8250000	5340000	6180000	14400000	46	44	116	77	109	148	Carbamidomethylation; Oxidation (M); Deamidation (NQ); Phosphorylation (STY); Formylation; 3 more	mitochondrial fatty acid beta-oxidation multienzyme complex [GO:0016507]; mitochondrial inner membrane [GO:0005743]; mitochondrial nucleoid [GO:0042645]; mitochondrion [GO:0005739]; 3-hydroxyacyl-CoA dehydrogenase activity [GO:0003857]; acetyl-CoA C-acyltransferase activity [GO:0003988]; enoyl-CoA hydratase activity [GO:0004300]; fatty-acyl-CoA binding [GO:0000062]; long-chain-3-hydroxyacyl-CoA d…	cardiolipin acyl-chain remodeling [GO:0035965]; fatty acid beta-oxidation [GO:0006635]; response to drug [GO:0042493]; response to insulin [GO:0032868]	3-hydroxyacyl-CoA dehydrogenase activity [GO:0003857]; acetyl-CoA C-acyltransferase activity [GO:0003988]; enoyl-CoA hydratase activity [GO:0004300]; fatty-acyl-CoA binding [GO:0000062]; long-chain-3-hydroxyacyl-CoA dehydrogenase activity [GO:0016509]; long-chain-enoyl-CoA hydratase activity [GO:0016508]; NAD+ binding [GO:0070403]; NAD binding [GO:0051287]; protein-containing complex binding [GO:…	mitochondrial fatty acid beta-oxidation multienzyme complex [GO:0016507]; mitochondrial inner membrane [GO:0005743]; mitochondrial nucleoid [GO:0042645]; mitochondrion [GO:0005739]	SUBCELLULAR LOCATION: Mitochondrion {ECO:0000250|UniProtKB:P40939}. Mitochondrion inner membrane {ECO:0000250|UniProtKB:P40939}. Note=Protein stability and association with mitochondrion inner membrane do not require HADHB. {ECO:0000250|UniProtKB:P40939}.
sp|P63017|HSP7C_MOUSE	P63017	Hspa8 Hsc70 Hsc73	Hspa8	Heat shock cognate 71 kDa protein OS=Mus musculus OX=10090 GN=Hspa8 PE=1 SV=1	70871	458.03	69	52	52	60	52	8100000	6780000	4570000	10400000	44	30	120	115	112	135	Carbamidomethylation; Oxidation (M); Deamidation (NQ); Guanidination; Methylation(KR); 8 more	asymmetric synapse [GO:0032279]; autophagosome [GO:0005776]; axon [GO:0030424]; cell surface [GO:0009986]; chaperone complex [GO:0101031]; cytoplasm [GO:0005737]; cytosol [GO:0005829]; dendrite [GO:0030425]; dendritic shaft [GO:0043198]; dendritic spine [GO:0043197]; extracellular exosome [GO:0070062]; glutamatergic synapse [GO:0098978]; glycinergic synapse [GO:0098690]; intermediate filament [GO…	ATP metabolic process [GO:0046034]; cellular protein complex disassembly [GO:0043624]; cellular response to unfolded protein [GO:0034620]; chaperone cofactor-dependent protein refolding [GO:0051085]; chaperone-mediated autophagy [GO:0061684]; chaperone-mediated autophagy translocation complex disassembly [GO:1904764]; chaperone-mediated protein folding [GO:0061077]; clathrin coat disassembly [GO:…	A1 adenosine receptor binding [GO:0031686]; ADP binding [GO:0043531]; ATP binding [GO:0005524]; ATP hydrolysis activity [GO:0140603]; C3HC4-type RING finger domain binding [GO:0055131]; chaperone binding [GO:0051087]; clathrin-uncoating ATPase activity [GO:1990833]; enzyme binding [GO:0019899]; G protein-coupled receptor binding [GO:0001664]; heat shock protein binding [GO:0031072]; misfolded pro…	asymmetric synapse [GO:0032279]; autophagosome [GO:0005776]; axon [GO:0030424]; cell surface [GO:0009986]; chaperone complex [GO:0101031]; cytoplasm [GO:0005737]; cytosol [GO:0005829]; dendrite [GO:0030425]; dendritic shaft [GO:0043198]; dendritic spine [GO:0043197]; extracellular exosome [GO:0070062]; glutamatergic synapse [GO:0098978]; glycinergic synapse [GO:0098690]; intermediate filament [GO…	SUBCELLULAR LOCATION: Cytoplasm {ECO:0000250}. Melanosome {ECO:0000250}. Nucleus, nucleolus {ECO:0000250}. Cell membrane {ECO:0000250}. Note=Localized in cytoplasmic mRNP granules containing untranslated mRNAs. Translocates rapidly from the cytoplasm to the nuclei, and especially to the nucleoli, upon heat shock (By similarity). {ECO:0000250}.
sp|G3X982|AOXC_MOUSE	G3X982	Aox3 Aoh1	Aox3	Aldehyde oxidase 3 OS=Mus musculus OX=10090 GN=Aox3 PE=1 SV=1	146902	457.3	54	39	36	36	40	6450000	4800000	3590000	5780000	59	52	98	68	85	86	Carbamidomethylation; Acetylation (Protein N-term); Deamidation (NQ); 2-amino-3-oxo-butanoic_acid; Mutation	cytosol [GO:0005829]; 2 iron, 2 sulfur cluster binding [GO:0051537]; aldehyde oxidase activity [GO:0004031]; electron transfer activity [GO:0009055]; FAD binding [GO:0071949]; flavin adenine dinucleotide binding [GO:0050660]; geranial:oxygen oxidoreductase activity [GO:0102797]; heptaldehyde:oxygen oxidoreductase activity [GO:0102798]; iron ion binding [GO:0005506]; molybdenum ion binding [GO:003…	drug metabolic process [GO:0017144]	2 iron, 2 sulfur cluster binding [GO:0051537]; aldehyde oxidase activity [GO:0004031]; electron transfer activity [GO:0009055]; FAD binding [GO:0071949]; flavin adenine dinucleotide binding [GO:0050660]; geranial:oxygen oxidoreductase activity [GO:0102797]; heptaldehyde:oxygen oxidoreductase activity [GO:0102798]; iron ion binding [GO:0005506]; molybdenum ion binding [GO:0030151]; molybdopterin c…	cytosol [GO:0005829]	SUBCELLULAR LOCATION: Cytoplasm {ECO:0000269|PubMed:11562361, ECO:0000269|PubMed:15383531}.
sp|P35505|FAAA_MOUSE	P35505	Fah	Fah	Fumarylacetoacetase OS=Mus musculus OX=10090 GN=Fah PE=1 SV=2	46176	457.19	75	71	69	68	67	18100000	14800000	6370000	14300000	30	30	151	101	101	114	Carbamidomethylation; Oxidation (M); Acetylation (Protein N-term); Deamidation (NQ); Methylation(KR); 13 more	fumarylacetoacetase activity [GO:0004334]; metal ion binding [GO:0046872]; arginine catabolic process [GO:0006527]; homogentisate catabolic process [GO:1902000]; L-phenylalanine catabolic process [GO:0006559]; tyrosine catabolic process [GO:0006572]	arginine catabolic process [GO:0006527]; homogentisate catabolic process [GO:1902000]; L-phenylalanine catabolic process [GO:0006559]; tyrosine catabolic process [GO:0006572]	fumarylacetoacetase activity [GO:0004334]; metal ion binding [GO:0046872]
sp|Q8VDD5|MYH9_MOUSE	Q8VDD5	Myh9	Myh9	Myosin-9 OS=Mus musculus OX=10090 GN=Myh9 PE=1 SV=4	226370	456.75	43	22	23	20	32	1270000	1140000	1150000	2540000	84	62	57	61	36	109	Carbamidomethylation; Deamidation (NQ); Methylation(KR); Phosphorylation (STY); Carboxylation (DKW); 6 more	actin cytoskeleton [GO:0015629]; actomyosin [GO:0042641]; actomyosin contractile ring [GO:0005826]; adherens junction [GO:0005912]; brush border [GO:0005903]; cell cortex [GO:0005938]; cell leading edge [GO:0031252]; cleavage furrow [GO:0032154]; COP9 signalosome [GO:0008180]; cortical cytoskeleton [GO:0030863]; cortical granule [GO:0060473]; cytoplasm [GO:0005737]; cytoplasmic side of plasma mem…	actin cytoskeleton reorganization [GO:0031532]; actin filament-based movement [GO:0030048]; actomyosin structure organization [GO:0031032]; angiogenesis [GO:0001525]; blood vessel endothelial cell migration [GO:0043534]; cell adhesion [GO:0007155]; cell-cell adhesion [GO:0098609]; cell morphogenesis involved in differentiation [GO:0000904]; cortical granule exocytosis [GO:0060471]; cytokinetic pr…	actin binding [GO:0003779]; actin filament binding [GO:0051015]; ADP binding [GO:0043531]; ATPase [GO:0016887]; ATP binding [GO:0005524]; calmodulin binding [GO:0005516]; identical protein binding [GO:0042802]; integrin binding [GO:0005178]; microfilament motor activity [GO:0000146]; protein domain specific binding [GO:0019904]; protein homodimerization activity [GO:0042803]; protein-membrane ada…	actin cytoskeleton [GO:0015629]; actomyosin [GO:0042641]; actomyosin contractile ring [GO:0005826]; adherens junction [GO:0005912]; brush border [GO:0005903]; cell cortex [GO:0005938]; cell leading edge [GO:0031252]; cleavage furrow [GO:0032154]; COP9 signalosome [GO:0008180]; cortical cytoskeleton [GO:0030863]; cortical granule [GO:0060473]; cytoplasm [GO:0005737]; cytoplasmic side of plasma mem…	SUBCELLULAR LOCATION: Cytoplasm, cytoskeleton {ECO:0000269|PubMed:19401332}. Cytoplasm, cell cortex {ECO:0000269|PubMed:19401332, ECO:0000269|PubMed:31118423}. Cytoplasmic vesicle, secretory vesicle, Cortical granule {ECO:0000269|PubMed:31118423}. Note=Colocalizes with actin filaments at lamellipodia margins and at the leading edge of migrating cells (By similarity). In retinal pigment epithelial…
sp|P10649|GSTM1_MOUSE	P10649	Gstm1	Gstm1	Glutathione S-transferase Mu 1 OS=Mus musculus OX=10090 GN=Gstm1 PE=1 SV=2	25970	453.92	98	94	92	83	88	13000000	11400000	9140000	11500000	52	27	194	190	152	223	Carbamidomethylation; Oxidation (M); Acetylation (Protein N-term); Deamidation (NQ); Methylation(KR); 10 more	cytosol [GO:0005829]; extracellular region [GO:0005576]; intercellular bridge [GO:0045171]; myelin sheath [GO:0043209]; protein-containing complex [GO:0032991]; glutathione binding [GO:0043295]; glutathione transferase activity [GO:0004364]; identical protein binding [GO:0042802]; nickel cation binding [GO:0016151]; protein kinase binding [GO:0019901]; steroid binding [GO:0005496]; cellular respo…	cellular response to drug [GO:0035690]; glutathione derivative biosynthetic process [GO:1901687]; glutathione metabolic process [GO:0006749]; hepoxilin biosynthetic process [GO:0051122]; prostaglandin metabolic process [GO:0006693]; xenobiotic catabolic process [GO:0042178]	glutathione binding [GO:0043295]; glutathione transferase activity [GO:0004364]; identical protein binding [GO:0042802]; nickel cation binding [GO:0016151]; protein kinase binding [GO:0019901]; steroid binding [GO:0005496]	cytosol [GO:0005829]; extracellular region [GO:0005576]; intercellular bridge [GO:0045171]; myelin sheath [GO:0043209]; protein-containing complex [GO:0032991]	SUBCELLULAR LOCATION: Cytoplasm.
sp|Q9R0H0|ACOX1_MOUSE	Q9R0H0	Acox1 Acox Paox	Acox1	Peroxisomal acyl-coenzyme A oxidase 1 OS=Mus musculus OX=10090 GN=Acox1 PE=1 SV=5	74649	453.39	79	59	62	72	56	4700000	4580000	6040000	6260000	45	45	109	86	111	103	Carbamidomethylation; Oxidation (M); Acetylation (Protein N-term); Deamidation (NQ); Methylation(KR); 4 more	cytoplasm [GO:0005737]; cytosol [GO:0005829]; mitochondrion [GO:0005739]; peroxisomal membrane [GO:0005778]; peroxisome [GO:0005777]; acyl-CoA oxidase activity [GO:0003997]; FAD binding [GO:0071949]; fatty acid binding [GO:0005504]; flavin adenine dinucleotide binding [GO:0050660]; palmitoyl-CoA oxidase activity [GO:0016401]; PDZ domain binding [GO:0030165]; protein homodimerization activity [GO:…	cholesterol homeostasis [GO:0042632]; fatty acid beta-oxidation [GO:0006635]; fatty acid beta-oxidation using acyl-CoA oxidase [GO:0033540]; fatty acid catabolic process [GO:0009062]; fatty acid oxidation [GO:0019395]; generation of precursor metabolites and energy [GO:0006091]; hydrogen peroxide biosynthetic process [GO:0050665]; lipid homeostasis [GO:0055088]; lipid metabolic process [GO:000662…	acyl-CoA oxidase activity [GO:0003997]; FAD binding [GO:0071949]; fatty acid binding [GO:0005504]; flavin adenine dinucleotide binding [GO:0050660]; palmitoyl-CoA oxidase activity [GO:0016401]; PDZ domain binding [GO:0030165]; protein homodimerization activity [GO:0042803]; protein N-terminus binding [GO:0047485]	cytoplasm [GO:0005737]; cytosol [GO:0005829]; mitochondrion [GO:0005739]; peroxisomal membrane [GO:0005778]; peroxisome [GO:0005777]	SUBCELLULAR LOCATION: Peroxisome {ECO:0000250|UniProtKB:P07872}.
sp|Q91WU0|EST1F_MOUSE	Q91WU0	Ces1f CesML1	Ces1f	Carboxylesterase 1F OS=Mus musculus OX=10090 GN=Ces1f PE=1 SV=1	61612	452.46	63	58	53	49	49	5460000	4300000	2120000	4020000	34	29	97	92	60	63	Carbamidomethylation; Deamidation (NQ); Methylation(KR); Carbamylation; Pyro-glu from Q; 3 more	cytosol [GO:0005829]; endoplasmic reticulum [GO:0005783]; lipid droplet [GO:0005811]; all-trans-retinyl-palmitate hydrolase, all-trans-retinol forming activity [GO:0047376]; carboxylic ester hydrolase activity [GO:0052689]; methyl indole-3-acetate esterase activity [GO:0080030]; lipid catabolic process [GO:0016042]; short-chain fatty acid catabolic process [GO:0019626]	lipid catabolic process [GO:0016042]; short-chain fatty acid catabolic process [GO:0019626]	all-trans-retinyl-palmitate hydrolase, all-trans-retinol forming activity [GO:0047376]; carboxylic ester hydrolase activity [GO:0052689]; methyl indole-3-acetate esterase activity [GO:0080030]	cytosol [GO:0005829]; endoplasmic reticulum [GO:0005783]; lipid droplet [GO:0005811]	SUBCELLULAR LOCATION: Lipid droplet {ECO:0000305|PubMed:16804080}. Cytoplasm, cytosol {ECO:0000269|PubMed:16804080}. Endoplasmic reticulum {ECO:0000269|PubMed:16804080}. Microsome {ECO:0000250|UniProtKB:Q64573}.
sp|P41216|ACSL1_MOUSE	P41216	Acsl1 Acsl2 Facl2	Acsl1	Long-chain-fatty-acid--CoA ligase 1 OS=Mus musculus OX=10090 GN=Acsl1 PE=1 SV=2	77952	452.1	62	48	48	56	55	7690000	4420000	5660000	14100000	45	41	126	88	98	156	Carbamidomethylation; Oxidation (M); Acetylation (Protein N-term); Deamidation (NQ); Methylation(KR); 2 more	endoplasmic reticulum [GO:0005783]; endoplasmic reticulum membrane [GO:0005789]; integral component of membrane [GO:0016021]; membrane [GO:0016020]; mitochondrial outer membrane [GO:0005741]; mitochondrion [GO:0005739]; peroxisomal membrane [GO:0005778]; plasma membrane [GO:0005886]; arachidonate-CoA ligase activity [GO:0047676]; ATP binding [GO:0005524]; long-chain fatty acid-CoA ligase activity…	adiponectin-activated signaling pathway [GO:0033211]; fatty acid metabolic process [GO:0006631]; fatty acid transport [GO:0015908]; lipid biosynthetic process [GO:0008610]; long-chain fatty acid import into cell [GO:0044539]; long-chain fatty acid metabolic process [GO:0001676]; long-chain fatty-acyl-CoA biosynthetic process [GO:0035338]; positive regulation of cold-induced thermogenesis [GO:0120…	arachidonate-CoA ligase activity [GO:0047676]; ATP binding [GO:0005524]; long-chain fatty acid-CoA ligase activity [GO:0004467]; oleoyl-CoA ligase activity [GO:0090434]; phytanate-CoA ligase activity [GO:0050197]; pristanate-CoA ligase activity [GO:0070251]	endoplasmic reticulum [GO:0005783]; endoplasmic reticulum membrane [GO:0005789]; integral component of membrane [GO:0016021]; membrane [GO:0016020]; mitochondrial outer membrane [GO:0005741]; mitochondrion [GO:0005739]; peroxisomal membrane [GO:0005778]; plasma membrane [GO:0005886]	SUBCELLULAR LOCATION: Mitochondrion outer membrane {ECO:0000250}; Single-pass type III membrane protein {ECO:0000250}. Peroxisome membrane {ECO:0000250}; Single-pass type III membrane protein {ECO:0000250}. Microsome membrane {ECO:0000250}; Single-pass type III membrane protein {ECO:0000250}. Endoplasmic reticulum membrane {ECO:0000250|UniProtKB:P33121}; Single-pass type III membrane protein {ECO…
sp|Q64442|DHSO_MOUSE	Q64442	Sord Sdh1	Sord	Sorbitol dehydrogenase OS=Mus musculus OX=10090 GN=Sord PE=1 SV=3	38249	451.87	78	71	67	67	69	24900000	13300000	7830000	15400000	37	34	200	118	119	134	Carbamidomethylation; Oxidation (M); Acetylation (Protein N-term); Deamidation (NQ); Methylation(KR); 11 more	extracellular exosome [GO:0070062]; membrane [GO:0016020]; mitochondrial membrane [GO:0031966]; mitochondrion [GO:0005739]; motile cilium [GO:0031514]; D-xylulose reductase activity [GO:0046526]; identical protein binding [GO:0042802]; L-iditol 2-dehydrogenase activity [GO:0003939]; NAD binding [GO:0051287]; zinc ion binding [GO:0008270]; flagellated sperm motility [GO:0030317]; fructose biosynth…	flagellated sperm motility [GO:0030317]; fructose biosynthetic process [GO:0046370]; L-xylitol catabolic process [GO:0051160]; L-xylitol metabolic process [GO:0051164]; response to cadmium ion [GO:0046686]; response to copper ion [GO:0046688]; response to drug [GO:0042493]; response to hormone [GO:0009725]; response to nutrient levels [GO:0031667]; response to osmotic stress [GO:0006970]; sorbito…	D-xylulose reductase activity [GO:0046526]; identical protein binding [GO:0042802]; L-iditol 2-dehydrogenase activity [GO:0003939]; NAD binding [GO:0051287]; zinc ion binding [GO:0008270]	extracellular exosome [GO:0070062]; membrane [GO:0016020]; mitochondrial membrane [GO:0031966]; mitochondrion [GO:0005739]; motile cilium [GO:0031514]	SUBCELLULAR LOCATION: Mitochondrion membrane {ECO:0000269|PubMed:18799757}; Peripheral membrane protein {ECO:0000269|PubMed:18799757}. Cell projection, cilium, flagellum {ECO:0000269|PubMed:18799757}. Note=Associated with mitochondria of the midpiece and near the plasma membrane in the principal piece of the flagellum. Also found in the epididymosome, secreted by the epididymal epithelium and tha…
tr|A8DUK4|A8DUK4_MOUSE	A8DUK4	Hbb-bs Glna1 Hbb-bt Hbbt1 Hbbt2	Hbb-bs	Beta-globin OS=Mus musculus OX=10090 GN=Hbb-bs PE=1 SV=1	15748	450.39	99	95	98	95	95	71300000	57100000	9280000	103000000	80	23	462	396	191	578	Carbamidomethylation; Oxidation (M); Acetylation (Protein N-term); Deamidation (NQ); Methylation(KR); 22 more	extracellular space [GO:0005615]; haptoglobin-hemoglobin complex [GO:0031838]; hemoglobin complex [GO:0005833]; heme binding [GO:0020037]; hemoglobin alpha binding [GO:0031721]; hemoglobin beta binding [GO:0031722]; hemoglobin binding [GO:0030492]; metal ion binding [GO:0046872]; organic acid binding [GO:0043177]; oxygen binding [GO:0019825]; oxygen carrier activity [GO:0005344]; protein-containi…	cellular oxidant detoxification [GO:0098869]; hydrogen peroxide catabolic process [GO:0042744]	heme binding [GO:0020037]; hemoglobin alpha binding [GO:0031721]; hemoglobin beta binding [GO:0031722]; hemoglobin binding [GO:0030492]; metal ion binding [GO:0046872]; organic acid binding [GO:0043177]; oxygen binding [GO:0019825]; oxygen carrier activity [GO:0005344]; protein-containing complex binding [GO:0044877]	extracellular space [GO:0005615]; haptoglobin-hemoglobin complex [GO:0031838]; hemoglobin complex [GO:0005833]
sp|P09411|PGK1_MOUSE	P09411	Pgk1 Pgk-1	Pgk1	Phosphoglycerate kinase 1 OS=Mus musculus OX=10090 GN=Pgk1 PE=1 SV=4	44550	449.85	85	73	77	70	71	4050000	7870000	3860000	7710000	40	30	78	105	74	98	Carbamidomethylation; Acetylation (Protein N-term); Deamidation (NQ); Methylation(KR); Carbamylation; 6 more	cytoplasm [GO:0005737]; cytosol [GO:0005829]; extracellular space [GO:0005615]; membrane raft [GO:0045121]; ADP binding [GO:0043531]; ATP binding [GO:0005524]; phosphoglycerate kinase activity [GO:0004618]; protein-disulfide reductase (NAD(P)) activity [GO:0047134]; carbohydrate metabolic process [GO:0005975]; cellular response to hypoxia [GO:0071456]; epithelial cell differentiation [GO:0030855]…	carbohydrate metabolic process [GO:0005975]; cellular response to hypoxia [GO:0071456]; epithelial cell differentiation [GO:0030855]; gluconeogenesis [GO:0006094]; glycolytic process [GO:0006096]; negative regulation of angiogenesis [GO:0016525]; phosphorylation [GO:0016310]; plasminogen activation [GO:0031639]	ADP binding [GO:0043531]; ATP binding [GO:0005524]; phosphoglycerate kinase activity [GO:0004618]; protein-disulfide reductase (NAD(P)) activity [GO:0047134]	cytoplasm [GO:0005737]; cytosol [GO:0005829]; extracellular space [GO:0005615]; membrane raft [GO:0045121]	SUBCELLULAR LOCATION: Cytoplasm {ECO:0000250}.
sp|P54869|HMCS2_MOUSE	P54869	Hmgcs2	Hmgcs2	Hydroxymethylglutaryl-CoA synthase mitochondrial OS=Mus musculus OX=10090 GN=Hmgcs2 PE=1 SV=2	56823	448.59	68	67	61	61	53	15900000	10400000	9380000	21700000	38	37	168	113	148	133	Carbamidomethylation; Oxidation (M); Deamidation (NQ); Methylation(KR); Dehydration; 6 more	mitochondrial inner membrane [GO:0005743]; mitochondrial matrix [GO:0005759]; mitochondrion [GO:0005739]; hydroxymethylglutaryl-CoA synthase activity [GO:0004421]; identical protein binding [GO:0042802]; acetyl-CoA metabolic process [GO:0006084]; cholesterol biosynthetic process [GO:0006695]; farnesyl diphosphate biosynthetic process, mevalonate pathway [GO:0010142]; ketone body biosynthetic proc…	acetyl-CoA metabolic process [GO:0006084]; cholesterol biosynthetic process [GO:0006695]; farnesyl diphosphate biosynthetic process, mevalonate pathway [GO:0010142]; ketone body biosynthetic process [GO:0046951]	hydroxymethylglutaryl-CoA synthase activity [GO:0004421]; identical protein binding [GO:0042802]	mitochondrial inner membrane [GO:0005743]; mitochondrial matrix [GO:0005759]; mitochondrion [GO:0005739]	SUBCELLULAR LOCATION: Mitochondrion {ECO:0000250|UniProtKB:P22791}.
sp|Q91XD4|FTCD_MOUSE	Q91XD4	Ftcd	Ftcd	Formimidoyltransferase-cyclodeaminase OS=Mus musculus OX=10090 GN=Ftcd PE=1 SV=1	58939	448.3	84	68	82	60	67	6640000	13400000	3380000	6970000	42	42	109	150	60	109	Carbamidomethylation; Oxidation (M); Acetylation (Protein N-term); Deamidation (NQ); Methylation(KR); 8 more	centriole [GO:0005814]; cytosol [GO:0005829]; endoplasmic reticulum [GO:0005783]; endoplasmic reticulum-Golgi intermediate compartment [GO:0005793]; Golgi apparatus [GO:0005794]; Golgi membrane [GO:0000139]; plasma membrane [GO:0005886]; smooth endoplasmic reticulum membrane [GO:0030868]; folic acid binding [GO:0005542]; formimidoyltetrahydrofolate cyclodeaminase activity [GO:0030412]; glutamate …	cytoskeleton organization [GO:0007010]; histidine catabolic process [GO:0006548]; histidine catabolic process to glutamate and formamide [GO:0019556]; histidine catabolic process to glutamate and formate [GO:0019557]; tetrahydrofolate interconversion [GO:0035999]	folic acid binding [GO:0005542]; formimidoyltetrahydrofolate cyclodeaminase activity [GO:0030412]; glutamate formimidoyltransferase activity [GO:0030409]; microtubule binding [GO:0008017]	centriole [GO:0005814]; cytosol [GO:0005829]; endoplasmic reticulum [GO:0005783]; endoplasmic reticulum-Golgi intermediate compartment [GO:0005793]; Golgi apparatus [GO:0005794]; Golgi membrane [GO:0000139]; plasma membrane [GO:0005886]; smooth endoplasmic reticulum membrane [GO:0030868]	SUBCELLULAR LOCATION: Cytoplasm, cytoskeleton, microtubule organizing center, centrosome, centriole {ECO:0000250}. Golgi apparatus {ECO:0000250}. Note=More abundantly located around the mother centriole. {ECO:0000250}.
sp|P00329|ADH1_MOUSE	P00329	Adh1 Adh-1	Adh1	Alcohol dehydrogenase 1 OS=Mus musculus OX=10090 GN=Adh1 PE=1 SV=2	39771	446.5	75	67	61	63	66	41500000	22800000	14600000	34200000	37	35	228	171	129	222	Carbamidomethylation; Oxidation (M); Acetylation (Protein N-term); Deamidation (NQ); Sulfation; 10 more	cytosol [GO:0005829]; mitochondrion [GO:0005739]; nucleoplasm [GO:0005654]; plasma membrane [GO:0005886]; alcohol dehydrogenase (NAD+) activity [GO:0004022]; alcohol dehydrogenase activity, zinc-dependent [GO:0004024]; ethanol binding [GO:0035276]; identical protein binding [GO:0042802]; NAD binding [GO:0051287]; NAD-retinol dehydrogenase activity [GO:0004745]; small molecule binding [GO:0036094]…	acetaldehyde biosynthetic process [GO:0046186]; behavioral response to ethanol [GO:0048149]; ethanol catabolic process [GO:0006068]; ethanol oxidation [GO:0006069]; response to retinoic acid [GO:0032526]; response to steroid hormone [GO:0048545]; response to testosterone [GO:0033574]; retinoic acid metabolic process [GO:0042573]; retinoid metabolic process [GO:0001523]; retinol metabolic process …	alcohol dehydrogenase (NAD+) activity [GO:0004022]; alcohol dehydrogenase activity, zinc-dependent [GO:0004024]; ethanol binding [GO:0035276]; identical protein binding [GO:0042802]; NAD binding [GO:0051287]; NAD-retinol dehydrogenase activity [GO:0004745]; small molecule binding [GO:0036094]; zinc ion binding [GO:0008270]	cytosol [GO:0005829]; mitochondrion [GO:0005739]; nucleoplasm [GO:0005654]; plasma membrane [GO:0005886]	SUBCELLULAR LOCATION: Cytoplasm.
sp|P10126|EF1A1_MOUSE	P10126	Eef1a1 Eef1a	Eef1a1	Elongation factor 1-alpha 1 OS=Mus musculus OX=10090 GN=Eef1a1 PE=1 SV=3	50114	445.5	78	52	52	69	55	11400000	7510000	5170000	19100000	43	29	130	83	126	173	Carbamidomethylation; Oxidation (M); Deamidation (NQ); Methylation(KR); Phosphorylation (STY); 12 more	cortical actin cytoskeleton [GO:0030864]; cytoplasm [GO:0005737]; cytosol [GO:0005829]; myelin sheath [GO:0043209]; nucleolus [GO:0005730]; nucleus [GO:0005634]; plasma membrane [GO:0005886]; ruffle membrane [GO:0032587]; calmodulin binding [GO:0005516]; GTP binding [GO:0005525]; GTPase activity [GO:0003924]; identical protein binding [GO:0042802]; kinase binding [GO:0019900]; mRNA binding [GO:00…	cellular response to epidermal growth factor stimulus [GO:0071364]; negative regulation of reactive oxygen species biosynthetic process [GO:1903427]; positive regulation of cell death [GO:0010942]; positive regulation of neuron projection development [GO:0010976]; regulation of D-erythro-sphingosine kinase activity [GO:1900022]; translation [GO:0006412]; translational elongation [GO:0006414]	calmodulin binding [GO:0005516]; GTPase activity [GO:0003924]; GTP binding [GO:0005525]; identical protein binding [GO:0042802]; kinase binding [GO:0019900]; mRNA binding [GO:0003729]; protein kinase binding [GO:0019901]; translation elongation factor activity [GO:0003746]; tRNA binding [GO:0000049]	cortical actin cytoskeleton [GO:0030864]; cytoplasm [GO:0005737]; cytosol [GO:0005829]; myelin sheath [GO:0043209]; nucleolus [GO:0005730]; nucleus [GO:0005634]; plasma membrane [GO:0005886]; ruffle membrane [GO:0032587]	SUBCELLULAR LOCATION: Cytoplasm {ECO:0000269|PubMed:19856081}. Nucleus {ECO:0000250|UniProtKB:P68104}. Nucleus, nucleolus {ECO:0000250|UniProtKB:P68104}. Cell membrane {ECO:0000250|UniProtKB:P68104}. Note=Colocalizes with DLC1 at actin-rich regions in the cell periphery. Translocates together with ZPR1 from the cytoplasm to the nucleus and nucleolus after treatment with mitogens. Localization at …
sp|Q68FD5|CLH1_MOUSE	Q68FD5	Cltc	Cltc	Clathrin heavy chain 1 OS=Mus musculus OX=10090 GN=Cltc PE=1 SV=3	191555	443.59	51	29	24	27	36	2450000	3310000	1950000	3910000	68	68	67	47	46	88	Carbamidomethylation; Oxidation (M); Acetylation (Protein N-term); Deamidation (NQ); Phosphorylation (STY); 5 more	clathrin coat [GO:0030118]; clathrin coat of coated pit [GO:0030132]; clathrin coat of trans-Golgi network vesicle [GO:0030130]; clathrin complex [GO:0071439]; clathrin-coated endocytic vesicle [GO:0045334]; clathrin-coated pit [GO:0005905]; clathrin-coated vesicle [GO:0030136]; cytosol [GO:0005829]; endosome [GO:0005768]; extrinsic component of synaptic vesicle membrane [GO:0098850]; lysosome [G…	amyloid-beta clearance by transcytosis [GO:0150093]; autophagy [GO:0006914]; cell division [GO:0051301]; clathrin coat assembly [GO:0048268]; clathrin-dependent endocytosis [GO:0072583]; Golgi organization [GO:0007030]; intracellular protein transport [GO:0006886]; mitotic cell cycle [GO:0000278]; mitotic spindle assembly [GO:0090307]; negative regulation of hyaluronan biosynthetic process [GO:19…	ankyrin binding [GO:0030506]; clathrin light chain binding [GO:0032051]; disordered domain specific binding [GO:0097718]; double-stranded RNA binding [GO:0003725]; heat shock protein binding [GO:0031072]; low-density lipoprotein particle receptor binding [GO:0050750]; peptide binding [GO:0042277]; protein C-terminus binding [GO:0008022]; protein kinase binding [GO:0019901]; structural molecule ac…	clathrin coat [GO:0030118]; clathrin-coated endocytic vesicle [GO:0045334]; clathrin-coated pit [GO:0005905]; clathrin-coated vesicle [GO:0030136]; clathrin coat of coated pit [GO:0030132]; clathrin coat of trans-Golgi network vesicle [GO:0030130]; clathrin complex [GO:0071439]; cytosol [GO:0005829]; endosome [GO:0005768]; extrinsic component of synaptic vesicle membrane [GO:0098850]; lysosome [G…	SUBCELLULAR LOCATION: Cytoplasmic vesicle membrane {ECO:0000250}; Peripheral membrane protein {ECO:0000250}; Cytoplasmic side {ECO:0000250}. Membrane, coated pit {ECO:0000250}; Peripheral membrane protein {ECO:0000250}; Cytoplasmic side {ECO:0000250}. Melanosome {ECO:0000250}. Cytoplasm, cytoskeleton, spindle {ECO:0000250|UniProtKB:Q00610}. Note=Cytoplasmic face of coated pits and vesicles. In co…
sp|P05784|K1C18_MOUSE	P05784	Krt18 Kerd Krt1-18	Krt18	Keratin type I cytoskeletal 18 OS=Mus musculus OX=10090 GN=Krt18 PE=1 SV=5	47538	437.97	80	65	59	68	62	5620000	6630000	3680000	7570000	41	35	74	89	101	102	Acetylation (Protein N-term); Deamidation (NQ); Methylation(KR); Acetylation (K); Sodium adduct; 3 more	cell periphery [GO:0071944]; centriolar satellite [GO:0034451]; cytoplasm [GO:0005737]; cytosol [GO:0005829]; external side of plasma membrane [GO:0009897]; extracellular space [GO:0005615]; intermediate filament [GO:0005882]; keratin filament [GO:0045095]; microtubule organizing center [GO:0005815]; nuclear matrix [GO:0016363]; nucleolus [GO:0005730]; plasma membrane [GO:0005886]; protein-contai…	cholangiocyte apoptotic process [GO:1902488]; extrinsic apoptotic signaling pathway [GO:0097191]; Golgi to plasma membrane CFTR protein transport [GO:0043000]; hepatocyte apoptotic process [GO:0097284]; hepatocyte differentiation [GO:0070365]; intermediate filament cytoskeleton organization [GO:0045104]; mesenchymal stem cell differentiation [GO:0072497]; negative regulation of apoptotic process …	scaffold protein binding [GO:0097110]; structural molecule activity [GO:0005198]	cell periphery [GO:0071944]; centriolar satellite [GO:0034451]; cytoplasm [GO:0005737]; cytosol [GO:0005829]; external side of plasma membrane [GO:0009897]; extracellular space [GO:0005615]; intermediate filament [GO:0005882]; keratin filament [GO:0045095]; microtubule organizing center [GO:0005815]; nuclear matrix [GO:0016363]; nucleolus [GO:0005730]; plasma membrane [GO:0005886]; protein-contai…	SUBCELLULAR LOCATION: Nucleus matrix {ECO:0000250}. Nucleus, nucleolus {ECO:0000250}. Cytoplasm {ECO:0000250}.
sp|O88844|IDHC_MOUSE	O88844	Idh1	Idh1	Isocitrate dehydrogenase [NADP] cytoplasmic OS=Mus musculus OX=10090 GN=Idh1 PE=1 SV=2	46674	436.6	84	66	66	65	69	7680000	15200000	4880000	6750000	47	43	112	105	96	94	Carbamidomethylation; Acetylation (Protein N-term); Deamidation (NQ); Methylation(KR); Carbamylation; 5 more	cytoplasm [GO:0005737]; cytosol [GO:0005829]; mitochondrion [GO:0005739]; peroxisome [GO:0005777]; identical protein binding [GO:0042802]; isocitrate dehydrogenase (NADP+) activity [GO:0004450]; isocitrate dehydrogenase activity [GO:0004448]; magnesium ion binding [GO:0000287]; NAD binding [GO:0051287]; NADP binding [GO:0050661]; protein homodimerization activity [GO:0042803]; 2-oxoglutarate meta…	2-oxoglutarate metabolic process [GO:0006103]; female gonad development [GO:0008585]; glutathione metabolic process [GO:0006749]; glyoxylate cycle [GO:0006097]; isocitrate metabolic process [GO:0006102]; NADP metabolic process [GO:0006739]; regulation of phospholipid biosynthetic process [GO:0071071]; regulation of phospholipid catabolic process [GO:0060696]; response to organic cyclic compound […	identical protein binding [GO:0042802]; isocitrate dehydrogenase (NADP+) activity [GO:0004450]; isocitrate dehydrogenase activity [GO:0004448]; magnesium ion binding [GO:0000287]; NAD binding [GO:0051287]; NADP binding [GO:0050661]; protein homodimerization activity [GO:0042803]	cytoplasm [GO:0005737]; cytosol [GO:0005829]; mitochondrion [GO:0005739]; peroxisome [GO:0005777]	SUBCELLULAR LOCATION: Cytoplasm, cytosol {ECO:0000250|UniProtKB:P41562}.
sp|P27773|PDIA3_MOUSE	P27773	Pdia3 Erp Erp60 Grp58	Pdia3	Protein disulfide-isomerase A3 OS=Mus musculus OX=10090 GN=Pdia3 PE=1 SV=2	56678	435.19	72	64	65	59	56	7440000	12900000	3020000	6670000	40	40	106	124	54	78	Carbamidomethylation; Acetylation (Protein N-term); Deamidation (NQ); Formylation; Amidation; 5 more	acrosomal vesicle [GO:0001669]; apical plasma membrane [GO:0016324]; cell surface [GO:0009986]; cytoplasm [GO:0005737]; endoplasmic reticulum [GO:0005783]; endoplasmic reticulum lumen [GO:0005788]; extracellular region [GO:0005576]; extracellular space [GO:0005615]; melanosome [GO:0042470]; MHC class I peptide loading complex [GO:0042824]; mitochondrial intermembrane space [GO:0005758]; mitochond…	cellular response to interleukin-7 [GO:0098761]; cellular response to vitamin D [GO:0071305]; positive regulation of extrinsic apoptotic signaling pathway [GO:2001238]; positive regulation of protein folding [GO:1903334]; protein folding [GO:0006457]; response to endoplasmic reticulum stress [GO:0034976]	identical protein binding [GO:0042802]; MHC class I protein binding [GO:0042288]; peptidase activity [GO:0008233]; protein disulfide isomerase activity [GO:0003756]; protein-disulfide reductase (glutathione) activity [GO:0019153]; protein-disulfide reductase activity [GO:0015035]	acrosomal vesicle [GO:0001669]; apical plasma membrane [GO:0016324]; cell surface [GO:0009986]; cytoplasm [GO:0005737]; endoplasmic reticulum [GO:0005783]; endoplasmic reticulum lumen [GO:0005788]; extracellular region [GO:0005576]; extracellular space [GO:0005615]; melanosome [GO:0042470]; MHC class I peptide loading complex [GO:0042824]; mitochondrial intermembrane space [GO:0005758]; mitochond…	SUBCELLULAR LOCATION: Endoplasmic reticulum {ECO:0000250|UniProtKB:P30101}. Endoplasmic reticulum lumen {ECO:0000250}. Melanosome {ECO:0000250|UniProtKB:P30101}.
sp|O35945|AL1A7_MOUSE	O35945	Aldh1a7 Aldh-pb	Aldh1a7	Aldehyde dehydrogenase cytosolic 1 OS=Mus musculus OX=10090 GN=Aldh1a7 PE=1 SV=1	54588	434.99	59	40	45	42	53	679000	857000	1270000	1010000	33	14	63	65	80	95	Carbamidomethylation; Oxidation (M); Acetylation (Protein N-term); Deamidation (NQ); Methylation(KR); 5 more	cytoplasm [GO:0005737]; aldehyde dehydrogenase (NAD+) activity [GO:0004029]; benzaldehyde dehydrogenase (NAD+) activity [GO:0018479]; glyceraldehyde-3-phosphate dehydrogenase (NAD+) (non-phosphorylating) activity [GO:0043878]; ethanol catabolic process [GO:0006068]	ethanol catabolic process [GO:0006068]	aldehyde dehydrogenase (NAD+) activity [GO:0004029]; benzaldehyde dehydrogenase (NAD+) activity [GO:0018479]; glyceraldehyde-3-phosphate dehydrogenase (NAD+) (non-phosphorylating) activity [GO:0043878]	cytoplasm [GO:0005737]	SUBCELLULAR LOCATION: Cytoplasm {ECO:0000250|UniProtKB:P13601}.
sp|P16546|SPTN1_MOUSE	P16546	Sptan1 Spna2 Spta2	Sptan1	Spectrin alpha chain non-erythrocytic 1 OS=Mus musculus OX=10090 GN=Sptan1 PE=1 SV=4	284596	434.09	44	17	32	13	15	1140000	3260000	743000	982000	95	93	44	99	26	35	Carbamidomethylation; Oxidation (M); Acetylation (Protein N-term); Deamidation (NQ); Phosphorylation (STY); 5 more	cortical cytoskeleton [GO:0030863]; cuticular plate [GO:0032437]; cytosol [GO:0005829]; fascia adherens [GO:0005916]; intracellular membrane-bounded organelle [GO:0043231]; lateral plasma membrane [GO:0016328]; membrane [GO:0016020]; microtubule cytoskeleton [GO:0015630]; myelin sheath [GO:0043209]; paranode region of axon [GO:0033270]; plasma membrane [GO:0005886]; protein-containing complex [GO…	actin cytoskeleton reorganization [GO:0031532]; actin filament capping [GO:0051693]	actin binding [GO:0003779]; calcium ion binding [GO:0005509]; calmodulin binding [GO:0005516]; protein-containing complex binding [GO:0044877]; spectrin binding [GO:0030507]; syntaxin binding [GO:0019905]	cortical cytoskeleton [GO:0030863]; cuticular plate [GO:0032437]; cytosol [GO:0005829]; fascia adherens [GO:0005916]; intracellular membrane-bounded organelle [GO:0043231]; lateral plasma membrane [GO:0016328]; membrane [GO:0016020]; microtubule cytoskeleton [GO:0015630]; myelin sheath [GO:0043209]; paranode region of axon [GO:0033270]; plasma membrane [GO:0005886]; protein-containing complex [GO…	SUBCELLULAR LOCATION: Cytoplasm, cytoskeleton. Cytoplasm, cell cortex. Note=Expressed along the cell membrane in podocytes and presumptive tubule cells during glomerulogenesis and is expressed along lateral cell margins in tubule cells. {ECO:0000250}.
sp|P05202|AATM_MOUSE	P05202	Got2 Got-2	Got2	Aspartate aminotransferase mitochondrial OS=Mus musculus OX=10090 GN=Got2 PE=1 SV=1	47411	432.7	82	79	73	69	71	19100000	15100000	7940000	15700000	45	45	148	123	95	117	Carbamidomethylation; Oxidation (M); Acetylation (Protein N-term); Deamidation (NQ); Methylation(KR); 7 more	cell surface [GO:0009986]; mitochondrial inner membrane [GO:0005743]; mitochondrial matrix [GO:0005759]; mitochondrion [GO:0005739]; myelin sheath [GO:0043209]; perikaryon [GO:0043204]; plasma membrane [GO:0005886]; protein-containing complex [GO:0032991]; sarcolemma [GO:0042383]; T-tubule [GO:0030315]; amino acid binding [GO:0016597]; carboxylic acid binding [GO:0031406]; enzyme binding [GO:0019…	2-oxoglutarate metabolic process [GO:0006103]; aspartate biosynthetic process [GO:0006532]; aspartate catabolic process [GO:0006533]; aspartate metabolic process [GO:0006531]; cellular amino acid metabolic process [GO:0006520]; dicarboxylic acid metabolic process [GO:0043648]; fatty acid transport [GO:0015908]; female pregnancy [GO:0007565]; glutamate catabolic process to 2-oxoglutarate [GO:00195…	amino acid binding [GO:0016597]; carboxylic acid binding [GO:0031406]; enzyme binding [GO:0019899]; identical protein binding [GO:0042802]; kynurenine-oxoglutarate transaminase activity [GO:0016212]; L-aspartate:2-oxoglutarate aminotransferase activity [GO:0004069]; phospholipid binding [GO:0005543]; pyridoxal phosphate binding [GO:0030170]	cell surface [GO:0009986]; mitochondrial inner membrane [GO:0005743]; mitochondrial matrix [GO:0005759]; mitochondrion [GO:0005739]; myelin sheath [GO:0043209]; perikaryon [GO:0043204]; plasma membrane [GO:0005886]; protein-containing complex [GO:0032991]; sarcolemma [GO:0042383]; T-tubule [GO:0030315]	SUBCELLULAR LOCATION: Mitochondrion matrix. Cell membrane {ECO:0000269|PubMed:7878064}.
sp|Q01853|TERA_MOUSE	Q01853	Vcp	Vcp	Transitional endoplasmic reticulum ATPase OS=Mus musculus OX=10090 GN=Vcp PE=1 SV=4	89322	432.06	64	51	46	50	44	4510000	4570000	2280000	6320000	45	43	110	82	56	112	Carbamidomethylation; Oxidation (M); Acetylation (Protein N-term); Deamidation (NQ); Dehydration; 4 more	ATPase complex [GO:1904949]; cytoplasm [GO:0005737]; cytoplasmic stress granule [GO:0010494]; cytosol [GO:0005829]; Derlin-1 retrotranslocation complex [GO:0036513]; endoplasmic reticulum [GO:0005783]; endoplasmic reticulum membrane [GO:0005789]; glutamatergic synapse [GO:0098978]; intracellular membrane-bounded organelle [GO:0043231]; lipid droplet [GO:0005811]; myelin sheath [GO:0043209]; nucle…	activation of cysteine-type endopeptidase activity involved in apoptotic process [GO:0006919]; aggresome assembly [GO:0070842]; ATP metabolic process [GO:0046034]; autophagosome maturation [GO:0097352]; autophagy [GO:0006914]; cellular response to arsenite ion [GO:1903843]; cellular response to DNA damage stimulus [GO:0006974]; cellular response to heat [GO:0034605]; DNA repair [GO:0006281]; doub…	ADP binding [GO:0043531]; ATPase [GO:0016887]; ATP binding [GO:0005524]; ATP hydrolysis activity [GO:0140603]; BAT3 complex binding [GO:1904288]; deubiquitinase activator activity [GO:0035800]; identical protein binding [GO:0042802]; K48-linked polyubiquitin modification-dependent protein binding [GO:0036435]; lipid binding [GO:0008289]; MHC class I protein binding [GO:0042288]; polyubiquitin mod…	ATPase complex [GO:1904949]; cytoplasm [GO:0005737]; cytoplasmic stress granule [GO:0010494]; cytosol [GO:0005829]; Derlin-1 retrotranslocation complex [GO:0036513]; endoplasmic reticulum [GO:0005783]; endoplasmic reticulum membrane [GO:0005789]; glutamatergic synapse [GO:0098978]; intracellular membrane-bounded organelle [GO:0043231]; lipid droplet [GO:0005811]; myelin sheath [GO:0043209]; nucle…	SUBCELLULAR LOCATION: Cytoplasm, cytosol {ECO:0000250|UniProtKB:P55072}. Endoplasmic reticulum {ECO:0000250|UniProtKB:P55072}. Nucleus {ECO:0000250|UniProtKB:P55072}. Cytoplasm, Stress granule {ECO:0000250|UniProtKB:P55072}. Note=Recruited to the cytoplasmic surface of the endoplasmic reticulum via interaction with AMFR/gp78. Following DNA double-strand breaks, recruited to the sites of damage. R…
sp|P28271|ACOHC_MOUSE	P28271	Aco1 Ireb1 Irebp	Aco1	Cytoplasmic aconitate hydratase OS=Mus musculus OX=10090 GN=Aco1 PE=1 SV=3	98126	431.47	56	46	39	36	45	4830000	2560000	2410000	5820000	48	47	108	63	55	108	Carbamidomethylation; Deamidation (NQ); Formylation; Pyro-glu from Q; Mutation	cytoplasm [GO:0005737]; cytosol [GO:0005829]; endoplasmic reticulum [GO:0005783]; Golgi apparatus [GO:0005794]; intracellular membrane-bounded organelle [GO:0043231]; mitochondrion [GO:0005739]; 3 iron, 4 sulfur cluster binding [GO:0051538]; 4 iron, 4 sulfur cluster binding [GO:0051539]; aconitate hydratase activity [GO:0003994]; citrate dehydratase activity [GO:0047780]; iron-responsive element …	cellular iron ion homeostasis [GO:0006879]; citrate metabolic process [GO:0006101]; intestinal absorption [GO:0050892]; post-embryonic development [GO:0009791]; regulation of gene expression [GO:0010468]; regulation of translation [GO:0006417]; response to iron(II) ion [GO:0010040]; tricarboxylic acid cycle [GO:0006099]	3 iron, 4 sulfur cluster binding [GO:0051538]; 4 iron, 4 sulfur cluster binding [GO:0051539]; aconitate hydratase activity [GO:0003994]; citrate dehydratase activity [GO:0047780]; iron-responsive element binding [GO:0030350]; iron-sulfur cluster binding [GO:0051536]; metal ion binding [GO:0046872]; mRNA 5'-UTR binding [GO:0048027]; RNA binding [GO:0003723]	cytoplasm [GO:0005737]; cytosol [GO:0005829]; endoplasmic reticulum [GO:0005783]; Golgi apparatus [GO:0005794]; intracellular membrane-bounded organelle [GO:0043231]; mitochondrion [GO:0005739]	SUBCELLULAR LOCATION: Cytoplasm, cytosol {ECO:0000250|UniProtKB:P21399}.
sp|P08249|MDHM_MOUSE	P08249	Mdh2 Mor1	Mdh2	Malate dehydrogenase mitochondrial OS=Mus musculus OX=10090 GN=Mdh2 PE=1 SV=3	35611	429.85	77	74	60	61	66	11300000	7200000	5040000	13000000	27	27	110	63	77	87	Carbamidomethylation; Oxidation (M); Acetylation (Protein N-term); Deamidation (NQ); Amidation; 3 more	cytoplasm [GO:0005737]; membrane [GO:0016020]; mitochondrial inner membrane [GO:0005743]; mitochondrial matrix [GO:0005759]; mitochondrion [GO:0005739]; myelin sheath [GO:0043209]; L-malate dehydrogenase activity [GO:0030060]; malate dehydrogenase (NADP+) activity [GO:0046554]; malate dehydrogenase activity [GO:0016615]; protein homodimerization activity [GO:0042803]; protein self-association [GO…	aerobic respiration [GO:0009060]; carbohydrate metabolic process [GO:0005975]; malate metabolic process [GO:0006108]; NADH metabolic process [GO:0006734]; oxaloacetate metabolic process [GO:0006107]; tricarboxylic acid cycle [GO:0006099]	L-malate dehydrogenase activity [GO:0030060]; malate dehydrogenase (NADP+) activity [GO:0046554]; malate dehydrogenase activity [GO:0016615]; protein homodimerization activity [GO:0042803]; protein self-association [GO:0043621]	cytoplasm [GO:0005737]; membrane [GO:0016020]; mitochondrial inner membrane [GO:0005743]; mitochondrial matrix [GO:0005759]; mitochondrion [GO:0005739]; myelin sheath [GO:0043209]	SUBCELLULAR LOCATION: Mitochondrion matrix {ECO:0000250|UniProtKB:P04636}.
sp|Q8BH00|AL8A1_MOUSE	Q8BH00	Aldh8a1 Raldh4	Aldh8a1	2-aminomuconic semialdehyde dehydrogenase OS=Mus musculus OX=10090 GN=Aldh8a1 PE=1 SV=1	53664	429.64	67	52	54	53	63	4180000	2940000	2650000	5610000	31	31	79	53	51	69	Carbamidomethylation; Acetylation (Protein N-term); Methylation(KR); Carboxylation (DKW); Dehydration; 3 more	cytoplasm [GO:0005737]; aminomuconate-semialdehyde dehydrogenase activity [GO:0047102]; retinal dehydrogenase activity [GO:0001758]; 9-cis-retinoic acid biosynthetic process [GO:0042904]; L-kynurenine catabolic process [GO:0097053]; retinal metabolic process [GO:0042574]; retinoic acid metabolic process [GO:0042573]	9-cis-retinoic acid biosynthetic process [GO:0042904]; L-kynurenine catabolic process [GO:0097053]; retinal metabolic process [GO:0042574]; retinoic acid metabolic process [GO:0042573]	aminomuconate-semialdehyde dehydrogenase activity [GO:0047102]; retinal dehydrogenase activity [GO:0001758]	cytoplasm [GO:0005737]	SUBCELLULAR LOCATION: Cytoplasm {ECO:0000269|PubMed:12519776}.
sp|P14152|MDHC_MOUSE	P14152	Mdh1 Mor2	Mdh1	Malate dehydrogenase cytoplasmic OS=Mus musculus OX=10090 GN=Mdh1 PE=1 SV=3	36511	429.46	62	54	56	49	55	12000000	12200000	6120000	11200000	36	36	104	80	77	104	Carbamidomethylation; Oxidation (M); Deamidation (NQ); Guanidination; Methylation(KR); 9 more	centrosome [GO:0005813]; cytosol [GO:0005829]; mitochondrion [GO:0005739]; myelin sheath [GO:0043209]; L-malate dehydrogenase activity [GO:0030060]; malate dehydrogenase activity [GO:0016615]; NAD binding [GO:0051287]; carbohydrate metabolic process [GO:0005975]; malate metabolic process [GO:0006108]; NAD metabolic process [GO:0019674]; NADH metabolic process [GO:0006734]; oxaloacetate metabolic …	carbohydrate metabolic process [GO:0005975]; malate metabolic process [GO:0006108]; NADH metabolic process [GO:0006734]; NAD metabolic process [GO:0019674]; oxaloacetate metabolic process [GO:0006107]; tricarboxylic acid cycle [GO:0006099]	L-malate dehydrogenase activity [GO:0030060]; malate dehydrogenase activity [GO:0016615]; NAD binding [GO:0051287]	centrosome [GO:0005813]; cytosol [GO:0005829]; mitochondrion [GO:0005739]; myelin sheath [GO:0043209]	SUBCELLULAR LOCATION: Cytoplasm.
sp|P46425|GSTP2_MOUSE	P46425	Gstp2 Gstpia	Gstp2	Glutathione S-transferase P 2 OS=Mus musculus OX=10090 GN=Gstp2 PE=1 SV=2	23537	428.61	61	59	57	59	59	148000	69500	41400	22500	46	6	317	252	155	268	Carbamidomethylation; Oxidation (M); Acetylation (Protein N-term); Deamidation (NQ); Guanidination; 15 more	cytoplasm [GO:0005737]; cytosol [GO:0005829]; mitochondrion [GO:0005739]; nucleus [GO:0005634]; plasma membrane [GO:0005886]; TRAF2-GSTP1 complex [GO:0097057]; dinitrosyl-iron complex binding [GO:0035731]; fatty acid binding [GO:0005504]; glutathione peroxidase activity [GO:0004602]; glutathione transferase activity [GO:0004364]; protein kinase binding [GO:0019901]; S-nitrosoglutathione binding […	glutathione metabolic process [GO:0006749]	dinitrosyl-iron complex binding [GO:0035731]; fatty acid binding [GO:0005504]; glutathione peroxidase activity [GO:0004602]; glutathione transferase activity [GO:0004364]; protein kinase binding [GO:0019901]; S-nitrosoglutathione binding [GO:0035730]	cytoplasm [GO:0005737]; cytosol [GO:0005829]; mitochondrion [GO:0005739]; nucleus [GO:0005634]; plasma membrane [GO:0005886]; TRAF2-GSTP1 complex [GO:0097057]
sp|P57780|ACTN4_MOUSE	P57780	Actn4	Actn4	Alpha-actinin-4 OS=Mus musculus OX=10090 GN=Actn4 PE=1 SV=1	104977	427.52	64	45	52	35	38	1550000	1530000	605000	811000	49	29	65	77	34	58	Carbamidomethylation; Oxidation (M); Deamidation (NQ); Methylation(KR); Dehydration; 4 more	cell-cell junction [GO:0005911]; cortical cytoskeleton [GO:0030863]; cytoplasm [GO:0005737]; cytosol [GO:0005829]; neuron projection [GO:0043005]; nuclear body [GO:0016604]; nucleus [GO:0005634]; perinuclear region of cytoplasm [GO:0048471]; protein-containing complex [GO:0032991]; pseudopodium [GO:0031143]; ribonucleoprotein complex [GO:1990904]; stress fiber [GO:0001725]; Z disc [GO:0030018]; a…	actin filament bundle assembly [GO:0051017]; bicellular tight junction assembly [GO:0070830]; negative regulation of cellular component movement [GO:0051271]; negative regulation of substrate adhesion-dependent cell spreading [GO:1900025]; peroxisome proliferator activated receptor signaling pathway [GO:0035357]; positive regulation of cell migration [GO:0030335]; positive regulation of cellular …	actin filament binding [GO:0051015]; calcium ion binding [GO:0005509]; chromatin DNA binding [GO:0031490]; nuclear receptor binding [GO:0016922]; nuclear receptor coactivator activity [GO:0030374]; nucleoside binding [GO:0001882]; protein-containing complex binding [GO:0044877]; protein homodimerization activity [GO:0042803]; protein N-terminus binding [GO:0047485]; retinoic acid receptor binding…	cell-cell junction [GO:0005911]; cortical cytoskeleton [GO:0030863]; cytoplasm [GO:0005737]; cytosol [GO:0005829]; neuron projection [GO:0043005]; nuclear body [GO:0016604]; nucleus [GO:0005634]; perinuclear region of cytoplasm [GO:0048471]; protein-containing complex [GO:0032991]; pseudopodium [GO:0031143]; ribonucleoprotein complex [GO:1990904]; stress fiber [GO:0001725]; Z disc [GO:0030018]	SUBCELLULAR LOCATION: Nucleus {ECO:0000250|UniProtKB:O43707}. Cytoplasm {ECO:0000250|UniProtKB:O43707}. Cell junction {ECO:0000269|PubMed:18332111}. Cytoplasm, cytoskeleton, stress fiber {ECO:0000250|UniProtKB:O43707}. Cytoplasm, perinuclear region {ECO:0000269|PubMed:33228246}. Note=Localized in cytoplasmic mRNP granules containing untranslated mRNAs. Expressed in the perinuclear rim and manchet…
sp|P07901|HS90A_MOUSE	P07901	Hsp90aa1 Hsp86 Hsp86-1 Hspca	Hsp90aa1	Heat shock protein HSP 90-alpha OS=Mus musculus OX=10090 GN=Hsp90aa1 PE=1 SV=4	84788	425.78	48	42	37	33	39	1370000	1580000	772000	1410000	36	18	93	80	63	74	Carbamidomethylation; Oxidation (M); Deamidation (NQ); Methylation(KR); Dehydration; 3 more	apical plasma membrane [GO:0016324]; axonal growth cone [GO:0044295]; basolateral plasma membrane [GO:0016323]; brush border membrane [GO:0031526]; cell surface [GO:0009986]; collagen-containing extracellular matrix [GO:0062023]; cytoplasm [GO:0005737]; cytosol [GO:0005829]; dendritic growth cone [GO:0044294]; melanosome [GO:0042470]; mitochondrion [GO:0005739]; myelin sheath [GO:0043209]; neuron…	activation of innate immune response [GO:0002218]; axon extension [GO:0048675]; cellular response to heat [GO:0034605]; cellular response to virus [GO:0098586]; central nervous system neuron axonogenesis [GO:0021955]; chaperone-mediated protein complex assembly [GO:0051131]; establishment of cell polarity [GO:0030010]; neuron migration [GO:0001764]; nitric oxide biosynthetic process [GO:0006809];…	ATP binding [GO:0005524]; ATP hydrolysis activity [GO:0140603]; CTP binding [GO:0002135]; dATP binding [GO:0032564]; disordered domain specific binding [GO:0097718]; DNA polymerase binding [GO:0070182]; GTPase binding [GO:0051020]; GTP binding [GO:0005525]; histone deacetylase binding [GO:0042826]; identical protein binding [GO:0042802]; mRNA binding [GO:0003729]; nitric-oxide synthase regulator …	apical plasma membrane [GO:0016324]; axonal growth cone [GO:0044295]; basolateral plasma membrane [GO:0016323]; brush border membrane [GO:0031526]; cell surface [GO:0009986]; collagen-containing extracellular matrix [GO:0062023]; cytoplasm [GO:0005737]; cytosol [GO:0005829]; dendritic growth cone [GO:0044294]; melanosome [GO:0042470]; mitochondrion [GO:0005739]; myelin sheath [GO:0043209]; neuron…	SUBCELLULAR LOCATION: Nucleus {ECO:0000269|PubMed:22431752}. Cytoplasm {ECO:0000269|PubMed:11751894, ECO:0000269|PubMed:22431752, ECO:0000269|PubMed:27496612, ECO:0000269|PubMed:27686098}. Melanosome {ECO:0000250|UniProtKB:P07900}. Cell membrane {ECO:0000250|UniProtKB:P07900}. Mitochondrion {ECO:0000250|UniProtKB:P07900}.
sp|P51660|DHB4_MOUSE	P51660	Hsd17b4 Edh17b4	Hsd17b4	Peroxisomal multifunctional enzyme type 2 OS=Mus musculus OX=10090 GN=Hsd17b4 PE=1 SV=3	79482	425.73	52	35	25	44	31	2400000	985000	1810000	2630000	29	29	39	21	41	37	Carbamidomethylation; Acetylation (N-term); Michael addition with methylamine	mitochondrion [GO:0005739]; peroxisomal matrix [GO:0005782]; peroxisome [GO:0005777]; 17-beta-hydroxysteroid dehydrogenase (NAD+) activity [GO:0044594]; 3-hydroxyacyl-CoA dehydratase activity [GO:0018812]; 3-hydroxyacyl-CoA dehydrogenase activity [GO:0003857]; 3alpha,7alpha,12alpha-trihydroxy-5beta-cholest-24-enoyl-CoA hydratase activity [GO:0033989]; enoyl-CoA hydratase activity [GO:0004300]; es…	androgen metabolic process [GO:0008209]; estrogen metabolic process [GO:0008210]; fatty acid beta-oxidation [GO:0006635]; medium-chain fatty-acyl-CoA metabolic process [GO:0036112]; Sertoli cell development [GO:0060009]; very long-chain fatty acid metabolic process [GO:0000038]; very long-chain fatty-acyl-CoA metabolic process [GO:0036111]	17-beta-hydroxysteroid dehydrogenase (NAD+) activity [GO:0044594]; 3alpha,7alpha,12alpha-trihydroxy-5beta-cholest-24-enoyl-CoA hydratase activity [GO:0033989]; 3-hydroxyacyl-CoA dehydratase activity [GO:0018812]; 3-hydroxyacyl-CoA dehydrogenase activity [GO:0003857]; enoyl-CoA hydratase activity [GO:0004300]; estradiol 17-beta-dehydrogenase activity [GO:0004303]; identical protein binding [GO:004…	mitochondrion [GO:0005739]; peroxisomal matrix [GO:0005782]; peroxisome [GO:0005777]	SUBCELLULAR LOCATION: Peroxisome {ECO:0000250|UniProtKB:P97852}.
sp|Q8VC30|TKFC_MOUSE	Q8VC30	Tkfc Dak	Tkfc	Triokinase/FMN cyclase OS=Mus musculus OX=10090 GN=Tkfc PE=1 SV=1	59691	425.21	63	57	51	54	48	4810000	3530000	5080000	6310000	30	30	81	60	79	81	Carbamidomethylation; Oxidation (M); Deamidation (NQ); Carboxylation (DKW); Dehydration; 3 more	cytosol [GO:0005829]; ATP binding [GO:0005524]; FAD-AMP lyase (cyclizing) activity [GO:0034012]; glycerone kinase activity [GO:0004371]; metal ion binding [GO:0046872]; triokinase activity [GO:0050354]; carbohydrate phosphorylation [GO:0046835]; cellular carbohydrate metabolic process [GO:0044262]; fructose catabolic process to hydroxyacetone phosphate and glyceraldehyde-3-phosphate [GO:0061624];…	carbohydrate phosphorylation [GO:0046835]; cellular carbohydrate metabolic process [GO:0044262]; fructose catabolic process to hydroxyacetone phosphate and glyceraldehyde-3-phosphate [GO:0061624]; glycerol catabolic process [GO:0019563]; glycolytic process through fructose-1-phosphate [GO:0061625]; negative regulation of MDA-5 signaling pathway [GO:0039534]; regulation of innate immune response […	ATP binding [GO:0005524]; FAD-AMP lyase (cyclizing) activity [GO:0034012]; glycerone kinase activity [GO:0004371]; metal ion binding [GO:0046872]; triokinase activity [GO:0050354]	cytosol [GO:0005829]
sp|Q8QZT1|THIL_MOUSE	Q8QZT1	Acat1	Acat1	Acetyl-CoA acetyltransferase mitochondrial OS=Mus musculus OX=10090 GN=Acat1 PE=1 SV=1	44816	424.91	60	50	49	41	55	5930000	3140000	2830000	9380000	28	26	49	44	53	60	Carbamidomethylation; Acetylation (Protein N-term); Deamidation (NQ); Methylation(KR); Dehydration; 3 more	mitochondrial inner membrane [GO:0005743]; mitochondrial matrix [GO:0005759]; mitochondrion [GO:0005739]; acetyl-CoA C-acetyltransferase activity [GO:0003985]; C-acetyltransferase activity [GO:0016453]; coenzyme A binding [GO:0120225]; enzyme binding [GO:0019899]; identical protein binding [GO:0042802]; potassium ion binding [GO:0030955]; acetyl-CoA biosynthetic process [GO:0006085]; acetyl-CoA c…	acetyl-CoA biosynthetic process [GO:0006085]; acetyl-CoA catabolic process [GO:0046356]; adipose tissue development [GO:0060612]; brain development [GO:0007420]; coenzyme A biosynthetic process [GO:0015937]; coenzyme A metabolic process [GO:0015936]; fatty acid beta-oxidation [GO:0006635]; isoleucine catabolic process [GO:0006550]; ketone body catabolic process [GO:0046952]; liver development [GO…	acetyl-CoA C-acetyltransferase activity [GO:0003985]; C-acetyltransferase activity [GO:0016453]; coenzyme A binding [GO:0120225]; enzyme binding [GO:0019899]; identical protein binding [GO:0042802]; potassium ion binding [GO:0030955]	mitochondrial inner membrane [GO:0005743]; mitochondrial matrix [GO:0005759]; mitochondrion [GO:0005739]	SUBCELLULAR LOCATION: Mitochondrion {ECO:0000250|UniProtKB:P24752}.
sp|P16331|PH4H_MOUSE	P16331	Pah	Pah	Phenylalanine-4-hydroxylase OS=Mus musculus OX=10090 GN=Pah PE=1 SV=4	51900	424.31	81	70	69	71	70	7320000	7770000	4570000	9630000	38	38	128	99	77	120	Carbamidomethylation; Acetylation (Protein N-term); Deamidation (NQ); Methylation(KR); Dehydration; 5 more	amino acid binding [GO:0016597]; identical protein binding [GO:0042802]; iron ion binding [GO:0005506]; phenylalanine 4-monooxygenase activity [GO:0004505]; L-phenylalanine catabolic process [GO:0006559]; L-phenylalanine metabolic process [GO:0006558]; protein hydroxylation [GO:0018126]; tyrosine biosynthetic process [GO:0006571]; tyrosine biosynthetic process, by oxidation of phenylalanine [GO:0…	L-phenylalanine catabolic process [GO:0006559]; L-phenylalanine metabolic process [GO:0006558]; protein hydroxylation [GO:0018126]; tyrosine biosynthetic process [GO:0006571]; tyrosine biosynthetic process, by oxidation of phenylalanine [GO:0019293]	amino acid binding [GO:0016597]; identical protein binding [GO:0042802]; iron ion binding [GO:0005506]; phenylalanine 4-monooxygenase activity [GO:0004505]
sp|Q8VCW8|ACSF2_MOUSE	Q8VCW8	Acsf2	Acsf2	Medium-chain acyl-CoA ligase ACSF2 mitochondrial OS=Mus musculus OX=10090 GN=Acsf2 PE=1 SV=1	67951	423.29	53	40	45	41	38	2680000	2080000	2050000	3740000	28	27	43	43	46	36	Carbamidomethylation; Oxidation (M); Methylation(KR); Acetylation (N-term); Pyro-glu from Q; Mutation	mitochondrion [GO:0005739]; ATP binding [GO:0005524]; butyrate-CoA ligase activity [GO:0047760]; medium-chain fatty acid-CoA ligase activity [GO:0031956]; fatty acid metabolic process [GO:0006631]	fatty acid metabolic process [GO:0006631]	ATP binding [GO:0005524]; butyrate-CoA ligase activity [GO:0047760]; medium-chain fatty acid-CoA ligase activity [GO:0031956]	mitochondrion [GO:0005739]	SUBCELLULAR LOCATION: Mitochondrion {ECO:0000305}.
sp|P25688|URIC_MOUSE	P25688	Uox	Uox	Uricase OS=Mus musculus OX=10090 GN=Uox PE=1 SV=2	35039	423.02	76	66	70	62	69	7150000	13300000	5950000	12300000	34	32	85	116	99	96	Carbamidomethylation; Acetylation (Protein N-term); Deamidation (NQ); Methylation(KR); Phosphorylation (STY); 6 more	cytosol [GO:0005829]; mitochondrion [GO:0005739]; peroxisome [GO:0005777]; urate oxidase activity [GO:0004846]; allantoin metabolic process [GO:0000255]; purine nucleobase metabolic process [GO:0006144]; urate catabolic process [GO:0019628]; xanthine catabolic process [GO:0009115]	allantoin metabolic process [GO:0000255]; purine nucleobase metabolic process [GO:0006144]; urate catabolic process [GO:0019628]; xanthine catabolic process [GO:0009115]	urate oxidase activity [GO:0004846]	cytosol [GO:0005829]; mitochondrion [GO:0005739]; peroxisome [GO:0005777]	SUBCELLULAR LOCATION: Peroxisome {ECO:0000269|PubMed:23085393}. Mitochondrion {ECO:0000269|PubMed:23085393}.
sp|P38647|GRP75_MOUSE	P38647	Hspa9 Grp75 Hsp74 Hspa9a	Hspa9	Stress-70 protein mitochondrial OS=Mus musculus OX=10090 GN=Hspa9 PE=1 SV=3	73461	422.26	64	43	49	43	40	6050000	7900000	3390000	5420000	42	39	76	105	50	78	Carbamidomethylation; Deamidation (NQ); Methylation(KR); Carbamylation; 2-amino-3-oxo-butanoic_acid; 3 more	cytoplasm [GO:0005737]; mitochondrial matrix [GO:0005759]; mitochondrial nucleoid [GO:0042645]; mitochondrion [GO:0005739]; myelin sheath [GO:0043209]; nucleolus [GO:0005730]; ATP binding [GO:0005524]; chaperone binding [GO:0051087]; enzyme binding [GO:0019899]; fibroblast growth factor binding [GO:0017134]; heat shock protein binding [GO:0031072]; misfolded protein binding [GO:0051787]; protein …	cellular response to unfolded protein [GO:0034620]; chaperone cofactor-dependent protein refolding [GO:0051085]; erythrocyte differentiation [GO:0030218]; iron-sulfur cluster assembly [GO:0016226]; negative regulation of cell death [GO:0060548]; negative regulation of erythrocyte differentiation [GO:0045647]; negative regulation of hematopoietic stem cell differentiation [GO:1902037]; negative re…	ATP binding [GO:0005524]; chaperone binding [GO:0051087]; enzyme binding [GO:0019899]; fibroblast growth factor binding [GO:0017134]; heat shock protein binding [GO:0031072]; misfolded protein binding [GO:0051787]; protein folding chaperone [GO:0044183]; ubiquitin protein ligase binding [GO:0031625]; unfolded protein binding [GO:0051082]	cytoplasm [GO:0005737]; mitochondrial matrix [GO:0005759]; mitochondrial nucleoid [GO:0042645]; mitochondrion [GO:0005739]; myelin sheath [GO:0043209]; nucleolus [GO:0005730]	SUBCELLULAR LOCATION: Mitochondrion {ECO:0000269|PubMed:7865888}. Nucleus, nucleolus {ECO:0000250|UniProtKB:P38646}.
sp|Q8VCT4|EST1D_MOUSE	Q8VCT4	Ces1d Ces1 Ces3	Ces1d	Carboxylesterase 1D OS=Mus musculus OX=10090 GN=Ces1d PE=1 SV=1	61788	421.35	62	56	60	52	41	13200000	7310000	3130000	8710000	32	28	140	85	83	91	Carbamidomethylation; Deamidation (NQ); Methylation(KR); Dehydration; Acetylation (K); 4 more	cytoplasm [GO:0005737]; cytosol [GO:0005829]; endoplasmic reticulum [GO:0005783]; endoplasmic reticulum lumen [GO:0005788]; intracellular membrane-bounded organelle [GO:0043231]; lipid droplet [GO:0005811]; all-trans-retinyl-palmitate hydrolase, all-trans-retinol forming activity [GO:0047376]; carboxylic ester hydrolase activity [GO:0052689]; fatty-acyl-ethyl-ester synthase activity [GO:0030339];…	acyl-CoA metabolic process [GO:0006637]; acylglycerol catabolic process [GO:0046464]; cellular response to cholesterol [GO:0071397]; cellular response to low-density lipoprotein particle stimulus [GO:0071404]; cholesterol biosynthetic process [GO:0006695]; cholesterol homeostasis [GO:0042632]; cholesterol metabolic process [GO:0008203]; epithelial cell differentiation [GO:0030855]; lipid cataboli…	all-trans-retinyl-palmitate hydrolase, all-trans-retinol forming activity [GO:0047376]; carboxylic ester hydrolase activity [GO:0052689]; fatty-acyl-ethyl-ester synthase activity [GO:0030339]; methyl indole-3-acetate esterase activity [GO:0080030]; sterol esterase activity [GO:0004771]; triglyceride lipase activity [GO:0004806]	cytoplasm [GO:0005737]; cytosol [GO:0005829]; endoplasmic reticulum [GO:0005783]; endoplasmic reticulum lumen [GO:0005788]; intracellular membrane-bounded organelle [GO:0043231]; lipid droplet [GO:0005811]	SUBCELLULAR LOCATION: Endoplasmic reticulum lumen {ECO:0000269|PubMed:15220344}. Cytoplasm, cytosol {ECO:0000269|PubMed:15220344}. Lipid droplet {ECO:0000269|PubMed:15220344}. Microsome {ECO:0000250|UniProtKB:P16303}.
sp|Q63886|UD11_MOUSE	Q63886	Ugt1a1 Ugt1	Ugt1a1	UDP-glucuronosyltransferase 1A1 OS=Mus musculus OX=10090 GN=Ugt1a1 PE=1 SV=2	60047	419.63	61	45	56	40	42	2830000	3020000	1480000	3660000	35	21	65	77	41	85	Carbamidomethylation; Oxidation (M); Deamidation (NQ); Methylation(KR); 2-amino-3-oxo-butanoic_acid; 3 more	cytochrome complex [GO:0070069]; endoplasmic reticulum [GO:0005783]; endoplasmic reticulum chaperone complex [GO:0034663]; endoplasmic reticulum membrane [GO:0005789]; integral component of plasma membrane [GO:0005887]; intracellular membrane-bounded organelle [GO:0043231]; enzyme binding [GO:0019899]; enzyme inhibitor activity [GO:0004857]; glucuronosyltransferase activity [GO:0015020]; protein …	acute-phase response [GO:0006953]; animal organ regeneration [GO:0031100]; biphenyl catabolic process [GO:0070980]; cellular glucuronidation [GO:0052695]; cellular response to estradiol stimulus [GO:0071392]; cellular response to ethanol [GO:0071361]; cellular response to glucocorticoid stimulus [GO:0071385]; estrogen metabolic process [GO:0008210]; flavone metabolic process [GO:0051552]; flavono…	enzyme binding [GO:0019899]; enzyme inhibitor activity [GO:0004857]; glucuronosyltransferase activity [GO:0015020]; protein heterodimerization activity [GO:0046982]; protein homodimerization activity [GO:0042803]; retinoic acid binding [GO:0001972]; steroid binding [GO:0005496]	cytochrome complex [GO:0070069]; endoplasmic reticulum [GO:0005783]; endoplasmic reticulum chaperone complex [GO:0034663]; endoplasmic reticulum membrane [GO:0005789]; integral component of plasma membrane [GO:0005887]; intracellular membrane-bounded organelle [GO:0043231]	SUBCELLULAR LOCATION: Endoplasmic reticulum membrane {ECO:0000250|UniProtKB:P22309}; Single-pass membrane protein {ECO:0000255}.
sp|Q9D0F9|PGM1_MOUSE	Q9D0F9	Pgm1 Pgm2	Pgm1	Phosphoglucomutase-1 OS=Mus musculus OX=10090 GN=Pgm1 PE=1 SV=4	61418	418.75	71	59	60	48	51	2900000	3170000	1910000	4140000	31	29	71	65	39	98	Carbamidomethylation; Deamidation (NQ); Pyro-glu from Q	cytoplasm [GO:0005737]; cytosol [GO:0005829]; Z disc [GO:0030018]; magnesium ion binding [GO:0000287]; phosphoglucomutase activity [GO:0004614]; carbohydrate metabolic process [GO:0005975]; glucose metabolic process [GO:0006006]	carbohydrate metabolic process [GO:0005975]; glucose metabolic process [GO:0006006]	magnesium ion binding [GO:0000287]; phosphoglucomutase activity [GO:0004614]	cytoplasm [GO:0005737]; cytosol [GO:0005829]; Z disc [GO:0030018]	SUBCELLULAR LOCATION: Cytoplasm {ECO:0000250}.
sp|Q99KI0|ACON_MOUSE	Q99KI0	Aco2	Aco2	Aconitate hydratase mitochondrial OS=Mus musculus OX=10090 GN=Aco2 PE=1 SV=1	85464	417.71	62	45	33	44	51	5820000	6620000	2700000	7210000	43	42	61	40	57	104	Carbamidomethylation; Oxidation (M); Acetylation (Protein N-term); Deamidation (NQ); Propionamide (K X@N-term); 4 more	cytosol [GO:0005829]; mitochondrion [GO:0005739]; myelin sheath [GO:0043209]; 3 iron, 4 sulfur cluster binding [GO:0051538]; 4 iron, 4 sulfur cluster binding [GO:0051539]; aconitate hydratase activity [GO:0003994]; citrate dehydratase activity [GO:0047780]; iron ion binding [GO:0005506]; citrate metabolic process [GO:0006101]; isocitrate metabolic process [GO:0006102]; liver development [GO:00018…	citrate metabolic process [GO:0006101]; isocitrate metabolic process [GO:0006102]; liver development [GO:0001889]; response to isolation stress [GO:0035900]; tricarboxylic acid cycle [GO:0006099]	3 iron, 4 sulfur cluster binding [GO:0051538]; 4 iron, 4 sulfur cluster binding [GO:0051539]; aconitate hydratase activity [GO:0003994]; citrate dehydratase activity [GO:0047780]; iron ion binding [GO:0005506]	cytosol [GO:0005829]; mitochondrion [GO:0005739]; myelin sheath [GO:0043209]	SUBCELLULAR LOCATION: Mitochondrion {ECO:0000250|UniProtKB:P16276}.
sp|P68372|TBB4B_MOUSE	P68372	Tubb4b Tubb2c	Tubb4b	Tubulin beta-4B chain OS=Mus musculus OX=10090 GN=Tubb4b PE=1 SV=1	49831	417.64	73	67	66	68	64	268000	246000	210000	213000	30	1	73	88	62	86	Carbamidomethylation; Oxidation (M); Deamidation (NQ); Mutation	cytoplasm [GO:0005737]; microtubule [GO:0005874]; myelin sheath [GO:0043209]; tubulin complex [GO:0045298]; double-stranded RNA binding [GO:0003725]; GTP binding [GO:0005525]; structural constituent of cytoskeleton [GO:0005200]; microtubule cytoskeleton organization [GO:0000226]; microtubule-based process [GO:0007017]; mitotic cell cycle [GO:0000278]	microtubule-based process [GO:0007017]; microtubule cytoskeleton organization [GO:0000226]; mitotic cell cycle [GO:0000278]	double-stranded RNA binding [GO:0003725]; GTP binding [GO:0005525]; structural constituent of cytoskeleton [GO:0005200]	cytoplasm [GO:0005737]; microtubule [GO:0005874]; myelin sheath [GO:0043209]; tubulin complex [GO:0045298]	SUBCELLULAR LOCATION: Cytoplasm, cytoskeleton.
sp|Q99PL5|RRBP1_MOUSE	Q99PL5	Rrbp1	Rrbp1	Ribosome-binding protein 1 OS=Mus musculus OX=10090 GN=Rrbp1 PE=1 SV=2	172878	417.56	33	19	22	11	14	1480000	3200000	410000	948000	48	47	40	60	15	33	Carbamidomethylation; Oxidation (M); Deamidation (NQ); Phosphorylation (STY); Acetylation (N-term); Pyro-glu from Q	integral component of endoplasmic reticulum membrane [GO:0030176]; protein transport [GO:0015031]; signal transduction [GO:0007165]	protein transport [GO:0015031]; signal transduction [GO:0007165]		integral component of endoplasmic reticulum membrane [GO:0030176]	SUBCELLULAR LOCATION: Endoplasmic reticulum membrane {ECO:0000250}; Single-pass type III membrane protein {ECO:0000250}.
sp|P35700|PRDX1_MOUSE	P35700	Prdx1 Msp23 Paga Tdpx2	Prdx1	Peroxiredoxin-1 OS=Mus musculus OX=10090 GN=Prdx1 PE=1 SV=1	22176	417.41	80	80	72	73	73	14600000	11600000	8580000	17600000	21	17	84	61	97	103	Carbamidomethylation; Oxidation (M); Acetylation (Protein N-term); Deamidation (NQ); Methylation(KR); 4 more	cytoplasm [GO:0005737]; cytosol [GO:0005829]; euchromatin [GO:0000791]; mitochondrial matrix [GO:0005759]; mitochondrion [GO:0005739]; myelin sheath [GO:0043209]; nucleolus [GO:0005730]; nucleus [GO:0005634]; peroxisomal matrix [GO:0005782]; heme binding [GO:0020037]; identical protein binding [GO:0042802]; peroxidase activity [GO:0004601]; peroxiredoxin activity [GO:0051920]; thioredoxin peroxid…	cell population proliferation [GO:0008283]; cell redox homeostasis [GO:0045454]; erythrocyte homeostasis [GO:0034101]; hydrogen peroxide catabolic process [GO:0042744]; leukocyte activation [GO:0045321]; natural killer cell activation [GO:0030101]; natural killer cell mediated cytotoxicity [GO:0042267]; regulation of NIK/NF-kappaB signaling [GO:1901222]; regulation of stress-activated MAPK cascad…	heme binding [GO:0020037]; identical protein binding [GO:0042802]; peroxidase activity [GO:0004601]; peroxiredoxin activity [GO:0051920]; thioredoxin peroxidase activity [GO:0008379]	cytoplasm [GO:0005737]; cytosol [GO:0005829]; euchromatin [GO:0000791]; mitochondrial matrix [GO:0005759]; mitochondrion [GO:0005739]; myelin sheath [GO:0043209]; nucleolus [GO:0005730]; nucleus [GO:0005634]; peroxisomal matrix [GO:0005782]	SUBCELLULAR LOCATION: Cytoplasm {ECO:0000250|UniProtKB:Q06830}.
sp|P14824|ANXA6_MOUSE	P14824	Anxa6 Anx6	Anxa6	Annexin A6 OS=Mus musculus OX=10090 GN=Anxa6 PE=1 SV=3	75885	416.28	66	48	55	30	39	2170000	4490000	971000	1570000	47	46	63	90	27	39	Carbamidomethylation; Ethylation; Biotinylation; Pyro-glu from Q; Formylation (Protein N-term); 3 more	apical plasma membrane [GO:0016324]; collagen-containing extracellular matrix [GO:0062023]; cytoplasm [GO:0005737]; cytosol [GO:0005829]; focal adhesion [GO:0005925]; intercalated disc [GO:0014704]; late endosome membrane [GO:0031902]; lysosomal membrane [GO:0005765]; melanosome [GO:0042470]; membrane [GO:0016020]; mitochondrion [GO:0005739]; nucleus [GO:0005634]; perinuclear region of cytoplasm …	apoptotic signaling pathway [GO:0097190]; calcium ion transport [GO:0006816]; growth plate cartilage chondrocyte differentiation [GO:0003418]; ion transmembrane transport [GO:0034220]; mitochondrial calcium ion homeostasis [GO:0051560]; negative regulation of sequestering of calcium ion [GO:0051283]; neural crest cell migration [GO:0001755]; plasma membrane repair [GO:0001778]; regulation of musc…	actin filament binding [GO:0051015]; calcium channel activity [GO:0005262]; calcium-dependent phospholipid binding [GO:0005544]; calcium-dependent protein binding [GO:0048306]; calcium ion binding [GO:0005509]; cholesterol binding [GO:0015485]; chondroitin sulfate binding [GO:0035374]; GTP binding [GO:0005525]; identical protein binding [GO:0042802]; ligand-gated ion channel activity [GO:0015276]…	apical plasma membrane [GO:0016324]; collagen-containing extracellular matrix [GO:0062023]; cytoplasm [GO:0005737]; cytosol [GO:0005829]; focal adhesion [GO:0005925]; intercalated disc [GO:0014704]; late endosome membrane [GO:0031902]; lysosomal membrane [GO:0005765]; melanosome [GO:0042470]; membrane [GO:0016020]; mitochondrion [GO:0005739]; nucleus [GO:0005634]; perinuclear region of cytoplasm …	SUBCELLULAR LOCATION: Cytoplasm {ECO:0000250}. Melanosome {ECO:0000250}.
sp|P02088|HBB1_MOUSE	P02088	Hbb-b1	Hbb-b1	Hemoglobin subunit beta-1 OS=Mus musculus OX=10090 GN=Hbb-b1 PE=1 SV=2	15840	415.68	84	71	84	72	81		14000		16400	59	2	388	303	131	446	Carbamidomethylation; Oxidation (M); Acetylation (Protein N-term); Deamidation (NQ); Methylation(KR); 17 more	haptoglobin-hemoglobin complex [GO:0031838]; hemoglobin complex [GO:0005833]; myelin sheath [GO:0043209]; heme binding [GO:0020037]; hemoglobin alpha binding [GO:0031721]; metal ion binding [GO:0046872]; organic acid binding [GO:0043177]; oxygen binding [GO:0019825]; oxygen carrier activity [GO:0005344]; cellular oxidant detoxification [GO:0098869]; erythrocyte development [GO:0048821]; hemopoies…	cellular oxidant detoxification [GO:0098869]; erythrocyte development [GO:0048821]; hemopoiesis [GO:0030097]; hydrogen peroxide catabolic process [GO:0042744]; oxygen transport [GO:0015671]; regulation of eIF2 alpha phosphorylation by heme [GO:0010999]	heme binding [GO:0020037]; hemoglobin alpha binding [GO:0031721]; metal ion binding [GO:0046872]; organic acid binding [GO:0043177]; oxygen binding [GO:0019825]; oxygen carrier activity [GO:0005344]	haptoglobin-hemoglobin complex [GO:0031838]; hemoglobin complex [GO:0005833]; myelin sheath [GO:0043209]
sp|P40142|TKT_MOUSE	P40142	Tkt	Tkt	Transketolase OS=Mus musculus OX=10090 GN=Tkt PE=1 SV=1	67631	415.23	65	48	44	42	43	4270000	7570000	2560000	3580000	34	33	85	72	58	56	Carbamidomethylation; Oxidation (M); Acetylation (Protein N-term); Deamidation (NQ); Phosphorylation (STY); 5 more	endoplasmic reticulum membrane [GO:0005789]; intracellular membrane-bounded organelle [GO:0043231]; myelin sheath [GO:0043209]; nuclear body [GO:0016604]; nucleoplasm [GO:0005654]; peroxisome [GO:0005777]; calcium ion binding [GO:0005509]; carbohydrate binding [GO:0030246]; magnesium ion binding [GO:0000287]; monosaccharide binding [GO:0048029]; protein homodimerization activity [GO:0042803]; thi…	glyceraldehyde-3-phosphate biosynthetic process [GO:0046166]; pentose-phosphate shunt [GO:0006098]; pentose-phosphate shunt, non-oxidative branch [GO:0009052]; regulation of growth [GO:0040008]; ribose phosphate biosynthetic process [GO:0046390]	calcium ion binding [GO:0005509]; carbohydrate binding [GO:0030246]; magnesium ion binding [GO:0000287]; monosaccharide binding [GO:0048029]; protein homodimerization activity [GO:0042803]; thiamine pyrophosphate binding [GO:0030976]; transketolase activity [GO:0004802]	endoplasmic reticulum membrane [GO:0005789]; intracellular membrane-bounded organelle [GO:0043231]; myelin sheath [GO:0043209]; nuclear body [GO:0016604]; nucleoplasm [GO:0005654]; peroxisome [GO:0005777]
sp|Q9DB77|QCR2_MOUSE	Q9DB77	Uqcrc2	Uqcrc2	Cytochrome b-c1 complex subunit 2 mitochondrial OS=Mus musculus OX=10090 GN=Uqcrc2 PE=1 SV=1	48235	414.65	60	41	49	57	37	3960000	3340000	2120000	3330000	29	29	57	49	47	55	Carbamidomethylation; Acetylation (Protein N-term); Deamidation (NQ); Methylation(KR); Acetylation (K); 2 more	mitochondrial inner membrane [GO:0005743]; mitochondrial respiratory chain complex III [GO:0005750]; mitochondrial respiratory chain complex IV [GO:0005751]; mitochondrion [GO:0005739]; myelin sheath [GO:0043209]; nucleoplasm [GO:0005654]; metal ion binding [GO:0046872]; protein-containing complex binding [GO:0044877]; proteolysis [GO:0006508]; response to drug [GO:0042493]	proteolysis [GO:0006508]; response to drug [GO:0042493]	metal ion binding [GO:0046872]; protein-containing complex binding [GO:0044877]	mitochondrial inner membrane [GO:0005743]; mitochondrial respiratory chain complex III [GO:0005750]; mitochondrial respiratory chain complex IV [GO:0005751]; mitochondrion [GO:0005739]; myelin sheath [GO:0043209]; nucleoplasm [GO:0005654]	SUBCELLULAR LOCATION: Mitochondrion inner membrane {ECO:0000250|UniProtKB:P07257}; Peripheral membrane protein {ECO:0000250|UniProtKB:P07257}; Matrix side {ECO:0000250|UniProtKB:P07257}.
sp|P70694|DHB5_MOUSE	P70694	Akr1c6 Hsd17b5	Akr1c6	Estradiol 17 beta-dehydrogenase 5 OS=Mus musculus OX=10090 GN=Akr1c6 PE=1 SV=1	37048	413.44	78	67	67	71	74	10000000	7860000	6760000	15600000	32	20	109	103	146	131	Carbamidomethylation; Oxidation (M); Deamidation (NQ); Methylation(KR); Dehydration; 8 more	cytoplasm [GO:0005737]; cytosol [GO:0005829]; nucleus [GO:0005634]; 17-alpha,20-alpha-dihydroxypregn-4-en-3-one dehydrogenase activity [GO:0047006]; alditol:NADP+ 1-oxidoreductase activity [GO:0004032]; aldo-keto reductase (NADP) activity [GO:0004033]; androsterone dehydrogenase activity [GO:0047023]; bile acid binding [GO:0032052]; chlordecone reductase activity [GO:0047743]; D-threo-aldose 1-de…	cellular response to jasmonic acid stimulus [GO:0071395]; daunorubicin metabolic process [GO:0044597]; doxorubicin metabolic process [GO:0044598]; negative regulation of mRNA splicing, via spliceosome [GO:0048025]; progesterone metabolic process [GO:0042448]; prostaglandin metabolic process [GO:0006693]; response to drug [GO:0042493]; response to estrogen [GO:0043627]; steroid biosynthetic proces…	17-alpha,20-alpha-dihydroxypregn-4-en-3-one dehydrogenase activity [GO:0047006]; alditol:NADP+ 1-oxidoreductase activity [GO:0004032]; aldo-keto reductase (NADP) activity [GO:0004033]; androsterone dehydrogenase activity [GO:0047023]; bile acid binding [GO:0032052]; chlordecone reductase activity [GO:0047743]; D-threo-aldose 1-dehydrogenase activity [GO:0047834]; estradiol 17-beta-dehydrogenase a…	cytoplasm [GO:0005737]; cytosol [GO:0005829]; nucleus [GO:0005634]
sp|P29758|OAT_MOUSE	P29758	Oat	Oat	Ornithine aminotransferase mitochondrial OS=Mus musculus OX=10090 GN=Oat PE=1 SV=1	48355	412.38	80	69	79	57	62	4430000	8270000	2300000	5920000	31	31	75	78	52	70	Carbamidomethylation; Oxidation (M); Deamidation (NQ); Pyro-glu from Q; Replacement of proton with ammonium ion; 3 more	cytoplasm [GO:0005737]; mitochondrial matrix [GO:0005759]; mitochondrion [GO:0005739]; nucleoplasm [GO:0005654]; identical protein binding [GO:0042802]; ornithine(lysine) transaminase activity [GO:0050155]; ornithine-oxo-acid transaminase activity [GO:0004587]; pyridoxal phosphate binding [GO:0030170]; arginine catabolic process to glutamate [GO:0019544]; arginine catabolic process to proline via…	arginine catabolic process to glutamate [GO:0019544]; arginine catabolic process to proline via ornithine [GO:0010121]; L-proline biosynthetic process [GO:0055129]	identical protein binding [GO:0042802]; ornithine(lysine) transaminase activity [GO:0050155]; ornithine-oxo-acid transaminase activity [GO:0004587]; pyridoxal phosphate binding [GO:0030170]	cytoplasm [GO:0005737]; mitochondrial matrix [GO:0005759]; mitochondrion [GO:0005739]; nucleoplasm [GO:0005654]	SUBCELLULAR LOCATION: Mitochondrion matrix {ECO:0000250|UniProtKB:P04181}.
sp|Q9QXF8|GNMT_MOUSE	Q9QXF8	Gnmt	Gnmt	Glycine N-methyltransferase OS=Mus musculus OX=10090 GN=Gnmt PE=1 SV=3	32675	412.33	87	74	66	70	64	21000000	18400000	10300000	16200000	30	29	108	84	60	80	Carbamidomethylation; Acetylation (Protein N-term); Deamidation (NQ); Methylation(KR); Carbamylation; 2 more	cytosol [GO:0005829]; folic acid binding [GO:0005542]; glycine binding [GO:0016594]; glycine N-methyltransferase activity [GO:0017174]; identical protein binding [GO:0042802]; S-adenosyl-L-methionine binding [GO:1904047]; glycogen metabolic process [GO:0005977]; methionine metabolic process [GO:0006555]; methylation [GO:0032259]; one-carbon metabolic process [GO:0006730]; protein homotetramerizat…	glycogen metabolic process [GO:0005977]; methionine metabolic process [GO:0006555]; methylation [GO:0032259]; one-carbon metabolic process [GO:0006730]; protein homotetramerization [GO:0051289]; regulation of gluconeogenesis [GO:0006111]; S-adenosylhomocysteine metabolic process [GO:0046498]; S-adenosylmethionine metabolic process [GO:0046500]; sarcosine metabolic process [GO:1901052]	folic acid binding [GO:0005542]; glycine binding [GO:0016594]; glycine N-methyltransferase activity [GO:0017174]; identical protein binding [GO:0042802]; S-adenosyl-L-methionine binding [GO:1904047]	cytosol [GO:0005829]	SUBCELLULAR LOCATION: Cytoplasm {ECO:0000250}.
sp|P14211|CALR_MOUSE	P14211	Calr	Calr	Calreticulin OS=Mus musculus OX=10090 GN=Calr PE=1 SV=1	47995	409.93	68	60	50	56	55	7780000	7200000	2990000	5670000	26	26	75	86	69	72	Carbamidomethylation; Deamidation (NQ); Methylation(KR); Dehydration; Pyro-glu from Q; 2 more	acrosomal vesicle [GO:0001669]; cell surface [GO:0009986]; collagen-containing extracellular matrix [GO:0062023]; cortical granule [GO:0060473]; cytoplasm [GO:0005737]; cytosol [GO:0005829]; endoplasmic reticulum [GO:0005783]; endoplasmic reticulum lumen [GO:0005788]; endoplasmic reticulum membrane [GO:0005789]; endoplasmic reticulum quality control compartment [GO:0044322]; external side of plas…	cardiac muscle cell differentiation [GO:0055007]; cellular response to lithium ion [GO:0071285]; cellular senescence [GO:0090398]; cortical actin cytoskeleton organization [GO:0030866]; endoplasmic reticulum unfolded protein response [GO:0030968]; negative regulation of intracellular steroid hormone receptor signaling pathway [GO:0033144]; negative regulation of neuron differentiation [GO:0045665…	androgen receptor binding [GO:0050681]; calcium ion binding [GO:0005509]; carbohydrate binding [GO:0030246]; hormone binding [GO:0042562]; integrin binding [GO:0005178]; iron ion binding [GO:0005506]; mRNA binding [GO:0003729]; peptide binding [GO:0042277]; ubiquitin protein ligase binding [GO:0031625]; unfolded protein binding [GO:0051082]	acrosomal vesicle [GO:0001669]; cell surface [GO:0009986]; collagen-containing extracellular matrix [GO:0062023]; cortical granule [GO:0060473]; cytoplasm [GO:0005737]; cytosol [GO:0005829]; endoplasmic reticulum [GO:0005783]; endoplasmic reticulum lumen [GO:0005788]; endoplasmic reticulum membrane [GO:0005789]; endoplasmic reticulum quality control compartment [GO:0044322]; external side of plas…	SUBCELLULAR LOCATION: Endoplasmic reticulum lumen {ECO:0000269|PubMed:8418194}. Cytoplasm, cytosol {ECO:0000250|UniProtKB:P27797}. Cytolytic granule {ECO:0000269|PubMed:8418194}. Secreted, extracellular space, extracellular matrix {ECO:0000250|UniProtKB:P27797}. Cell surface {ECO:0000250|UniProtKB:P27797}. Sarcoplasmic reticulum lumen {ECO:0000250|UniProtKB:P28491}. Cytoplasmic vesicle, secretory…
sp|P99024|TBB5_MOUSE	P99024	Tubb5	Tubb5	Tubulin beta-5 chain OS=Mus musculus OX=10090 GN=Tubb5 PE=1 SV=1	49671	409.62	67	63	63	59	58	79900	211000	83900	221000	29	3	74	76	58	78	Carbamidomethylation; Deamidation (NQ); Mutation	cell body [GO:0044297]; cytoplasm [GO:0005737]; cytoplasmic ribonucleoprotein granule [GO:0036464]; cytosol [GO:0005829]; membrane raft [GO:0045121]; microtubule [GO:0005874]; nuclear envelope lumen [GO:0005641]; nucleus [GO:0005634]; protein-containing complex [GO:0032991]; tubulin complex [GO:0045298]; GTP binding [GO:0005525]; GTPase activating protein binding [GO:0032794]; MHC class I protein…	cellular process [GO:0009987]; microtubule-based process [GO:0007017]; microtubule cytoskeleton organization [GO:0000226]; mitotic cell cycle [GO:0000278]; regulation of synapse organization [GO:0050807]; spindle assembly [GO:0051225]	GTPase activating protein binding [GO:0032794]; GTP binding [GO:0005525]; MHC class I protein binding [GO:0042288]; protein-containing complex binding [GO:0044877]; protein domain specific binding [GO:0019904]; structural constituent of cytoskeleton [GO:0005200]; ubiquitin protein ligase binding [GO:0031625]	cell body [GO:0044297]; cytoplasm [GO:0005737]; cytoplasmic ribonucleoprotein granule [GO:0036464]; cytosol [GO:0005829]; membrane raft [GO:0045121]; microtubule [GO:0005874]; nuclear envelope lumen [GO:0005641]; nucleus [GO:0005634]; protein-containing complex [GO:0032991]; tubulin complex [GO:0045298]	SUBCELLULAR LOCATION: Cytoplasm, cytoskeleton {ECO:0000269|PubMed:26637975}.
sp|Q8VCH0|THIKB_MOUSE	Q8VCH0	Acaa1b Acaa1	Acaa1b	3-ketoacyl-CoA thiolase B peroxisomal OS=Mus musculus OX=10090 GN=Acaa1b PE=1 SV=1	43995	408.52	72	67	64	63	51	1470000	1870000	1500000	648000	24	11	79	62	61	63	Carbamidomethylation; Deamidation (NQ); Methylation(KR); Carbamylation; Pyro-glu from Q; Mutation	mitochondrion [GO:0005739]; peroxisome [GO:0005777]; acetyl-CoA C-acetyltransferase activity [GO:0003985]; acetyl-CoA C-acyltransferase activity [GO:0003988]; acetyl-CoA C-myristoyltransferase activity [GO:0050633]; fatty acid beta-oxidation [GO:0006635]; phenylacetate catabolic process [GO:0010124]	fatty acid beta-oxidation [GO:0006635]; phenylacetate catabolic process [GO:0010124]	acetyl-CoA C-acetyltransferase activity [GO:0003985]; acetyl-CoA C-acyltransferase activity [GO:0003988]; acetyl-CoA C-myristoyltransferase activity [GO:0050633]	mitochondrion [GO:0005739]; peroxisome [GO:0005777]	SUBCELLULAR LOCATION: Peroxisome {ECO:0000250|UniProtKB:P07871}.
sp|P05201|AATC_MOUSE	P05201	Got1	Got1	Aspartate aminotransferase cytoplasmic OS=Mus musculus OX=10090 GN=Got1 PE=1 SV=3	46248	408.51	71	62	59	35	58	5530000	6990000	1680000	3350000	27	27	96	80	29	45	Carbamidomethylation; Deamidation (NQ); Methylation(KR); Pyro-glu from Q; Replacement of proton with ammonium ion; 3 more	axon terminus [GO:0043679]; cytoplasm [GO:0005737]; cytosol [GO:0005829]; lysosome [GO:0005764]; nucleoplasm [GO:0005654]; carboxylic acid binding [GO:0031406]; L-aspartate:2-oxoglutarate aminotransferase activity [GO:0004069]; L-cysteine:2-oxoglutarate aminotransferase activity [GO:0047801]; phosphatidylserine decarboxylase activity [GO:0004609]; pyridoxal phosphate binding [GO:0030170]; 2-oxogl…	2-oxoglutarate metabolic process [GO:0006103]; aspartate biosynthetic process [GO:0006532]; aspartate catabolic process [GO:0006533]; aspartate metabolic process [GO:0006531]; cellular response to insulin stimulus [GO:0032869]; cellular response to mechanical stimulus [GO:0071260]; dicarboxylic acid metabolic process [GO:0043648]; fatty acid homeostasis [GO:0055089]; glutamate catabolic process t…	carboxylic acid binding [GO:0031406]; L-aspartate:2-oxoglutarate aminotransferase activity [GO:0004069]; L-cysteine:2-oxoglutarate aminotransferase activity [GO:0047801]; phosphatidylserine decarboxylase activity [GO:0004609]; pyridoxal phosphate binding [GO:0030170]	axon terminus [GO:0043679]; cytoplasm [GO:0005737]; cytosol [GO:0005829]; lysosome [GO:0005764]; nucleoplasm [GO:0005654]	SUBCELLULAR LOCATION: Cytoplasm.
sp|P17751|TPIS_MOUSE	P17751	Tpi1 Tpi	Tpi1	Triosephosphate isomerase OS=Mus musculus OX=10090 GN=Tpi1 PE=1 SV=5	26713	408.24	86	79	83	84	79	7310000	11500000	3620000	5420000	24	24	72	97	69	55	Carbamidomethylation; Deamidation (NQ); Methylation(KR); Dehydration; Carbamylation; 3 more	cytosol [GO:0005829]; isomerase activity [GO:0016853]; methylglyoxal synthase activity [GO:0008929]; protein homodimerization activity [GO:0042803]; triose-phosphate isomerase activity [GO:0004807]; ubiquitin protein ligase binding [GO:0031625]; gluconeogenesis [GO:0006094]; glucose metabolic process [GO:0006006]; glyceraldehyde-3-phosphate biosynthetic process [GO:0046166]; glyceraldehyde-3-phos…	gluconeogenesis [GO:0006094]; glucose metabolic process [GO:0006006]; glyceraldehyde-3-phosphate biosynthetic process [GO:0046166]; glyceraldehyde-3-phosphate metabolic process [GO:0019682]; glycerol catabolic process [GO:0019563]; glycolytic process [GO:0006096]; methylglyoxal biosynthetic process [GO:0019242]	isomerase activity [GO:0016853]; methylglyoxal synthase activity [GO:0008929]; protein homodimerization activity [GO:0042803]; triose-phosphate isomerase activity [GO:0004807]; ubiquitin protein ligase binding [GO:0031625]	cytosol [GO:0005829]	SUBCELLULAR LOCATION: Cytoplasm {ECO:0000255|PROSITE-ProRule:PRU10127}.
sp|P11725|OTC_MOUSE	P11725	Otc	Otc	Ornithine transcarbamylase mitochondrial OS=Mus musculus OX=10090 GN=Otc PE=1 SV=1	39765	405.7	68	61	59	55	46	18800000	10200000	8130000	15800000	30	30	102	89	96	90	Carbamidomethylation; Oxidation (M); Deamidation (NQ); Methylation(KR); Dehydration; 4 more	cytoplasm [GO:0005737]; intracellular membrane-bounded organelle [GO:0043231]; mitochondrial inner membrane [GO:0005743]; mitochondrial matrix [GO:0005759]; mitochondrion [GO:0005739]; amino acid binding [GO:0016597]; identical protein binding [GO:0042802]; ornithine carbamoyltransferase activity [GO:0004585]; phosphate ion binding [GO:0042301]; phospholipid binding [GO:0005543]; ammonium homeost…	ammonium homeostasis [GO:0097272]; anion homeostasis [GO:0055081]; arginine biosynthetic process via ornithine [GO:0042450]; citrulline biosynthetic process [GO:0019240]; liver development [GO:0001889]; midgut development [GO:0007494]; ornithine catabolic process [GO:0006593]; ornithine metabolic process [GO:0006591]; response to biotin [GO:0070781]; response to drug [GO:0042493]; response to ins…	amino acid binding [GO:0016597]; identical protein binding [GO:0042802]; ornithine carbamoyltransferase activity [GO:0004585]; phosphate ion binding [GO:0042301]; phospholipid binding [GO:0005543]	cytoplasm [GO:0005737]; intracellular membrane-bounded organelle [GO:0043231]; mitochondrial inner membrane [GO:0005743]; mitochondrial matrix [GO:0005759]; mitochondrion [GO:0005739]	SUBCELLULAR LOCATION: Mitochondrion matrix {ECO:0000250|UniProtKB:P00480}.
sp|P33267|CP2F2_MOUSE	P33267	Cyp2f2 Cyp2f-2	Cyp2f2	Cytochrome P450 2F2 OS=Mus musculus OX=10090 GN=Cyp2f2 PE=1 SV=1	55949	405.35	69	56	60	40	46	3490000	3800000	3230000	8590000	34	33	85	58	65	82	Carbamidomethylation; Oxidation (M); Deamidation (NQ); Methylation(KR); Phosphorylation (STY); 6 more	cytoplasm [GO:0005737]; endoplasmic reticulum membrane [GO:0005789]; intracellular membrane-bounded organelle [GO:0043231]; arachidonic acid epoxygenase activity [GO:0008392]; heme binding [GO:0020037]; iron ion binding [GO:0005506]; monooxygenase activity [GO:0004497]; oxidoreductase activity, acting on paired donors, with incorporation or reduction of molecular oxygen, reduced flavin or flavopr…	epoxygenase P450 pathway [GO:0019373]; exogenous drug catabolic process [GO:0042738]; naphthalene catabolic process [GO:1901170]; organic acid metabolic process [GO:0006082]; organic cyclic compound metabolic process [GO:1901360]; response to toxic substance [GO:0009636]; trichloroethylene metabolic process [GO:0018979]; xenobiotic metabolic process [GO:0006805]	arachidonic acid epoxygenase activity [GO:0008392]; heme binding [GO:0020037]; iron ion binding [GO:0005506]; monooxygenase activity [GO:0004497]; oxidoreductase activity, acting on paired donors, with incorporation or reduction of molecular oxygen, reduced flavin or flavoprotein as one donor, and incorporation of one atom of oxygen [GO:0016712]; oxygen binding [GO:0019825]; steroid hydroxylase a…	cytoplasm [GO:0005737]; endoplasmic reticulum membrane [GO:0005789]; intracellular membrane-bounded organelle [GO:0043231]	SUBCELLULAR LOCATION: Endoplasmic reticulum membrane; Peripheral membrane protein. Microsome membrane; Peripheral membrane protein.
sp|O08709|PRDX6_MOUSE	O08709	Prdx6 Aop2 Ltw4 Prdx5	Prdx6	Peroxiredoxin-6 OS=Mus musculus OX=10090 GN=Prdx6 PE=1 SV=3	24871	405.06	88	81	83	81	62	7080000	6030000	2580000	5530000	22	17	80	68	71	60	Carbamidomethylation; Oxidation (M); Deamidation (NQ); Methylation(KR); Carbamylation; Mutation	cytoplasm [GO:0005737]; cytosol [GO:0005829]; lysosome [GO:0005764]; mitochondrion [GO:0005739]; nucleus [GO:0005634]; perinuclear region of cytoplasm [GO:0048471]; 1-acylglycerophosphocholine O-acyltransferase activity [GO:0047184]; calcium-independent phospholipase A2 activity [GO:0047499]; glutathione peroxidase activity [GO:0004602]; identical protein binding [GO:0042802]; peroxidase activity…	bleb assembly [GO:0032060]; cell redox homeostasis [GO:0045454]; cellular oxidant detoxification [GO:0098869]; glycerophospholipid catabolic process [GO:0046475]; hydrogen peroxide catabolic process [GO:0042744]; positive regulation of mRNA splicing, via spliceosome [GO:0048026]; response to oxidative stress [GO:0006979]; response to reactive oxygen species [GO:0000302]	1-acylglycerophosphocholine O-acyltransferase activity [GO:0047184]; calcium-independent phospholipase A2 activity [GO:0047499]; glutathione peroxidase activity [GO:0004602]; identical protein binding [GO:0042802]; peroxidase activity [GO:0004601]; peroxiredoxin activity [GO:0051920]; phospholipase A2 activity [GO:0004623]; phospholipase A2 activity (consuming 1,2-dipalmitoylphosphatidylcholine) …	cytoplasm [GO:0005737]; cytosol [GO:0005829]; lysosome [GO:0005764]; mitochondrion [GO:0005739]; nucleus [GO:0005634]; perinuclear region of cytoplasm [GO:0048471]	SUBCELLULAR LOCATION: Cytoplasm {ECO:0000250|UniProtKB:O35244}. Lysosome {ECO:0000250|UniProtKB:O35244}. Note=Also found in lung secretory organelles (lamellar bodies). {ECO:0000250|UniProtKB:O35244}.
sp|Q7TMM9|TBB2A_MOUSE	Q7TMM9	Tubb2a Tubb2	Tubb2a	Tubulin beta-2A chain OS=Mus musculus OX=10090 GN=Tubb2a PE=1 SV=1	49907	404.41	59	59	57	52	52	187000	216000	154000	170000	25	3	76	67	49	74	Carbamidomethylation; Deamidation (NQ); 2-amino-3-oxo-butanoic_acid; Mutation	cytoplasm [GO:0005737]; microtubule [GO:0005874]; GTP binding [GO:0005525]; structural constituent of cytoskeleton [GO:0005200]; microtubule cytoskeleton organization [GO:0000226]; mitotic cell cycle [GO:0000278]; neuron migration [GO:0001764]	microtubule cytoskeleton organization [GO:0000226]; mitotic cell cycle [GO:0000278]; neuron migration [GO:0001764]	GTP binding [GO:0005525]; structural constituent of cytoskeleton [GO:0005200]	cytoplasm [GO:0005737]; microtubule [GO:0005874]	SUBCELLULAR LOCATION: Cytoplasm, cytoskeleton {ECO:0000250}.
sp|Q07417|ACADS_MOUSE	Q07417	Acads	Acads	Short-chain specific acyl-CoA dehydrogenase mitochondrial OS=Mus musculus OX=10090 GN=Acads PE=1 SV=2	44890	404.24	65	57	58	46	60	4480000	2150000	2500000	5460000	29	27	72	48	48	71	Carbamidomethylation; Oxidation (M); Deamidation (NQ); Methionine replacement by azido homoalanine; 2 5-dimethypyrrole; Mutation	centrosome [GO:0005813]; mitochondrial matrix [GO:0005759]; mitochondrial membrane [GO:0031966]; mitochondrion [GO:0005739]; nucleoplasm [GO:0005654]; acyl-CoA dehydrogenase activity [GO:0003995]; butyryl-CoA dehydrogenase activity [GO:0004085]; fatty-acyl-CoA binding [GO:0000062]; flavin adenine dinucleotide binding [GO:0050660]; identical protein binding [GO:0042802]; butyrate catabolic process…	butyrate catabolic process [GO:0046359]; fatty acid beta-oxidation using acyl-CoA dehydrogenase [GO:0033539]	acyl-CoA dehydrogenase activity [GO:0003995]; butyryl-CoA dehydrogenase activity [GO:0004085]; fatty-acyl-CoA binding [GO:0000062]; flavin adenine dinucleotide binding [GO:0050660]; identical protein binding [GO:0042802]	centrosome [GO:0005813]; mitochondrial matrix [GO:0005759]; mitochondrial membrane [GO:0031966]; mitochondrion [GO:0005739]; nucleoplasm [GO:0005654]	SUBCELLULAR LOCATION: Mitochondrion matrix {ECO:0000250|UniProtKB:Q3ZBF6}.
sp|Q99LC5|ETFA_MOUSE	Q99LC5	Etfa	Etfa	Electron transfer flavoprotein subunit alpha mitochondrial OS=Mus musculus OX=10090 GN=Etfa PE=1 SV=2	35009	404.12	82	64	68	59	69	8030000	7290000	4300000	10700000	27	26	78	57	60	75	Carbamidomethylation; Oxidation (M); Acetylation (Protein N-term); Deamidation (NQ); Methylation(KR); 4 more	mitochondrial electron transfer flavoprotein complex [GO:0017133]; mitochondrion [GO:0005739]; electron transfer activity [GO:0009055]; flavin adenine dinucleotide binding [GO:0050660]; oxidoreductase activity [GO:0016491]; fatty acid beta-oxidation using acyl-CoA dehydrogenase [GO:0033539]	fatty acid beta-oxidation using acyl-CoA dehydrogenase [GO:0033539]	electron transfer activity [GO:0009055]; flavin adenine dinucleotide binding [GO:0050660]; oxidoreductase activity [GO:0016491]	mitochondrial electron transfer flavoprotein complex [GO:0017133]; mitochondrion [GO:0005739]	SUBCELLULAR LOCATION: Mitochondrion matrix {ECO:0000250|UniProtKB:P13804}.
tr|L7N222|L7N222_MOUSE	L7N222	Mup13	Mup13	Major urinary protein 13 OS=Mus musculus OX=10090 GN=Mup13 PE=3 SV=1	26837	399.38	57	57	54	51	50	46800	0	131000		31	1	155	143	119	117	Carbamidomethylation; Deamidation (NQ); Methylation(KR); Carbamylation; Ammonia-loss (N); Mutation	extracellular space [GO:0005615]; odorant binding [GO:0005549]; pheromone binding [GO:0005550]; small molecule binding [GO:0036094]		odorant binding [GO:0005549]; pheromone binding [GO:0005550]; small molecule binding [GO:0036094]	extracellular space [GO:0005615]	SUBCELLULAR LOCATION: Secreted {ECO:0000256|ARBA:ARBA00004613}.
sp|Q8K2B3|SDHA_MOUSE	Q8K2B3	Sdha	Sdha	Succinate dehydrogenase [ubiquinone] flavoprotein subunit mitochondrial OS=Mus musculus OX=10090 GN=Sdha PE=1 SV=1	72585	397.9	56	52	52	49	55	5180000	3040000	3090000	4610000	31	29	70	59	58	76	Carbamidomethylation; Deamidation (NQ); Phosphorylation (STY); Acetylation (N-term); Acetylation (K); Mutation	mitochondrial inner membrane [GO:0005743]; mitochondrial respiratory chain complex II, succinate dehydrogenase complex (ubiquinone) [GO:0005749]; mitochondrion [GO:0005739]; myelin sheath [GO:0043209]; nucleolus [GO:0005730]; electron transfer activity [GO:0009055]; flavin adenine dinucleotide binding [GO:0050660]; succinate dehydrogenase (ubiquinone) activity [GO:0008177]; succinate dehydrogenas…	mitochondrial electron transport, succinate to ubiquinone [GO:0006121]; nervous system development [GO:0007399]; respiratory electron transport chain [GO:0022904]; succinate metabolic process [GO:0006105]; tricarboxylic acid cycle [GO:0006099]	electron transfer activity [GO:0009055]; flavin adenine dinucleotide binding [GO:0050660]; succinate dehydrogenase (ubiquinone) activity [GO:0008177]; succinate dehydrogenase activity [GO:0000104]	mitochondrial inner membrane [GO:0005743]; mitochondrial respiratory chain complex II, succinate dehydrogenase complex (ubiquinone) [GO:0005749]; mitochondrion [GO:0005739]; myelin sheath [GO:0043209]; nucleolus [GO:0005730]	SUBCELLULAR LOCATION: Mitochondrion inner membrane {ECO:0000250|UniProtKB:Q0QF01}; Peripheral membrane protein {ECO:0000250|UniProtKB:Q0QF01}; Matrix side {ECO:0000250|UniProtKB:Q0QF01}.
sp|Q8CHT0|AL4A1_MOUSE	Q8CHT0	Aldh4a1	Aldh4a1	Delta-1-pyrroline-5-carboxylate dehydrogenase mitochondrial OS=Mus musculus OX=10090 GN=Aldh4a1 PE=1 SV=3	61841	397.84	61	50	56	51	51	4140000	7230000	2530000	7380000	31	31	76	74	76	102	Carbamidomethylation; Oxidation (M); Acetylation (Protein N-term); Deamidation (NQ); Deamidation (R); Mutation	cytosol [GO:0005829]; mitochondrial matrix [GO:0005759]; mitochondrion [GO:0005739]; 1-pyrroline-5-carboxylate dehydrogenase activity [GO:0003842]; aldehyde dehydrogenase (NAD+) activity [GO:0004029]; identical protein binding [GO:0042802]; proline catabolic process to glutamate [GO:0010133]	proline catabolic process to glutamate [GO:0010133]	1-pyrroline-5-carboxylate dehydrogenase activity [GO:0003842]; aldehyde dehydrogenase (NAD+) activity [GO:0004029]; identical protein binding [GO:0042802]	cytosol [GO:0005829]; mitochondrial matrix [GO:0005759]; mitochondrion [GO:0005739]	SUBCELLULAR LOCATION: Mitochondrion matrix {ECO:0000250}.
sp|P97807|FUMH_MOUSE	P97807	Fh Fh1	Fh	Fumarate hydratase mitochondrial OS=Mus musculus OX=10090 GN=Fh PE=1 SV=3	54357	397.03	61	50	48	53	54	2800000	5670000	2620000	5120000	28	28	78	55	60	75	Carbamidomethylation; Deamidation (NQ); Methylation(KR); Carbamylation; Mutation	cytoplasm [GO:0005737]; cytosol [GO:0005829]; mitochondrion [GO:0005739]; nucleus [GO:0005634]; site of double-strand break [GO:0035861]; tricarboxylic acid cycle enzyme complex [GO:0045239]; fumarate hydratase activity [GO:0004333]; histone binding [GO:0042393]; cellular response to DNA damage stimulus [GO:0006974]; DNA repair [GO:0006281]; fumarate metabolic process [GO:0006106]; homeostasis of…	cellular response to DNA damage stimulus [GO:0006974]; DNA repair [GO:0006281]; fumarate metabolic process [GO:0006106]; homeostasis of number of cells within a tissue [GO:0048873]; malate metabolic process [GO:0006108]; negative regulation of histone H3-K36 methylation [GO:0000415]; positive regulation of cold-induced thermogenesis [GO:0120162]; positive regulation of double-strand break repair …	fumarate hydratase activity [GO:0004333]; histone binding [GO:0042393]	cytoplasm [GO:0005737]; cytosol [GO:0005829]; mitochondrion [GO:0005739]; nucleus [GO:0005634]; site of double-strand break [GO:0035861]; tricarboxylic acid cycle enzyme complex [GO:0045239]	SUBCELLULAR LOCATION: [Isoform Mitochondrial]: Mitochondrion {ECO:0000250|UniProtKB:P07954}.; SUBCELLULAR LOCATION: [Isoform Cytoplasmic]: Cytoplasm, cytosol {ECO:0000250|UniProtKB:P07954}. Nucleus {ECO:0000250|UniProtKB:P07954}. Chromosome {ECO:0000250|UniProtKB:P07954}. Note=Translocates to the nucleus in response to DNA damage: localizes to DNA double-strand breaks (DSBs) following phosphoryla…
sp|Q99L13|3HIDH_MOUSE	Q99L13	Hibadh	Hibadh	3-hydroxyisobutyrate dehydrogenase mitochondrial OS=Mus musculus OX=10090 GN=Hibadh PE=1 SV=1	35440	396.47	65	55	47	58	41	1620000	2600000	1230000	1720000	19	19	38	26	28	27	Carbamidomethylation; Oxidation (M); Deamidation (NQ)	mitochondrion [GO:0005739]; 3-hydroxyisobutyrate dehydrogenase activity [GO:0008442]; NAD binding [GO:0051287]; NADP binding [GO:0050661]; oxidoreductase activity, acting on the CH-OH group of donors, NAD or NADP as acceptor [GO:0016616]; branched-chain amino acid catabolic process [GO:0009083]; valine catabolic process [GO:0006574]	branched-chain amino acid catabolic process [GO:0009083]; valine catabolic process [GO:0006574]	3-hydroxyisobutyrate dehydrogenase activity [GO:0008442]; NAD binding [GO:0051287]; NADP binding [GO:0050661]; oxidoreductase activity, acting on the CH-OH group of donors, NAD or NADP as acceptor [GO:0016616]	mitochondrion [GO:0005739]	SUBCELLULAR LOCATION: Mitochondrion {ECO:0000250}.
sp|P12710|FABPL_MOUSE	P12710	Fabp1 Fabpl	Fabp1	Fatty acid-binding protein liver OS=Mus musculus OX=10090 GN=Fabp1 PE=1 SV=2	14246	396.35	93	88	92	86	87	64300000	71500000	22300000	47100000	42	42	158	192	100	116	Carbamidomethylation; Oxidation (M); Acetylation (Protein N-term); Deamidation (NQ); Methylation(KR); 5 more	apical cortex [GO:0045179]; cytoplasm [GO:0005737]; cytosol [GO:0005829]; nucleoplasm [GO:0005654]; nucleus [GO:0005634]; peroxisomal matrix [GO:0005782]; protein-containing complex [GO:0032991]; antioxidant activity [GO:0016209]; bile acid binding [GO:0032052]; chromatin binding [GO:0003682]; fatty acid binding [GO:0005504]; long-chain fatty acid transporter activity [GO:0005324]; phospholipid b…	cellular response to hydrogen peroxide [GO:0070301]; cellular response to hypoxia [GO:0071456]; intestinal absorption [GO:0050892]; long-chain fatty acid transport [GO:0015909]; negative regulation of apoptotic process [GO:0043066]; negative regulation of cysteine-type endopeptidase activity involved in apoptotic process [GO:0043154]; positive regulation of fatty acid beta-oxidation [GO:0032000];…	antioxidant activity [GO:0016209]; bile acid binding [GO:0032052]; chromatin binding [GO:0003682]; fatty acid binding [GO:0005504]; long-chain fatty acid transporter activity [GO:0005324]; phospholipid binding [GO:0005543]; small molecule binding [GO:0036094]	apical cortex [GO:0045179]; cytoplasm [GO:0005737]; cytosol [GO:0005829]; nucleoplasm [GO:0005654]; nucleus [GO:0005634]; peroxisomal matrix [GO:0005782]; protein-containing complex [GO:0032991]	SUBCELLULAR LOCATION: Cytoplasm.
sp|Q922D8|C1TC_MOUSE	Q922D8	Mthfd1	Mthfd1	C-1-tetrahydrofolate synthase cytoplasmic OS=Mus musculus OX=10090 GN=Mthfd1 PE=1 SV=4	101200	396.2	49	39	29	24	39	2730000	1950000	1710000	3560000	38	37	59	52	31	76	Carbamidomethylation; Oxidation (M); Deamidation (NQ); Carboxylation (DKW); Pyro-glu from Q; 2 more	cytosol [GO:0005829]; mitochondrion [GO:0005739]; ATP binding [GO:0005524]; formate-tetrahydrofolate ligase activity [GO:0004329]; methenyltetrahydrofolate cyclohydrolase activity [GO:0004477]; methylenetetrahydrofolate dehydrogenase (NAD+) activity [GO:0004487]; methylenetetrahydrofolate dehydrogenase (NADP+) activity [GO:0004488]; methylenetetrahydrofolate dehydrogenase [NAD(P)+] activity [GO:0…	10-formyltetrahydrofolate biosynthetic process [GO:0009257]; heart development [GO:0007507]; histidine biosynthetic process [GO:0000105]; methionine biosynthetic process [GO:0009086]; methionine metabolic process [GO:0006555]; neural tube closure [GO:0001843]; neutrophil homeostasis [GO:0001780]; one-carbon metabolic process [GO:0006730]; purine nucleotide biosynthetic process [GO:0006164]; serin…	ATP binding [GO:0005524]; formate-tetrahydrofolate ligase activity [GO:0004329]; methenyltetrahydrofolate cyclohydrolase activity [GO:0004477]; methylenetetrahydrofolate dehydrogenase (NAD+) activity [GO:0004487]; methylenetetrahydrofolate dehydrogenase (NADP+) activity [GO:0004488]; methylenetetrahydrofolate dehydrogenase [NAD(P)+] activity [GO:0004486]	cytosol [GO:0005829]; mitochondrion [GO:0005739]	SUBCELLULAR LOCATION: Cytoplasm {ECO:0000250}.
sp|P15105|GLNA_MOUSE	P15105	Glul Glns	Glul	Glutamine synthetase OS=Mus musculus OX=10090 GN=Glul PE=1 SV=6	42120	393.57	58	50	39	42	49	3760000	2670000	4320000	6750000	23	23	53	39	77	81	Carbamidomethylation; Acetylation (Protein N-term); Deamidation (NQ); Pyro-glu from Q; Mutation	axon terminus [GO:0043679]; cell body [GO:0044297]; cell projection [GO:0042995]; cytoplasm [GO:0005737]; cytosol [GO:0005829]; glial cell projection [GO:0097386]; intracellular membrane-bounded organelle [GO:0043231]; mitochondrion [GO:0005739]; myelin sheath [GO:0043209]; neuron projection [GO:0043005]; perikaryon [GO:0043204]; plasma membrane [GO:0005886]; protein-containing complex [GO:003299…	ammonia assimilation cycle [GO:0019676]; angiogenesis [GO:0001525]; cell population proliferation [GO:0008283]; cellular response to starvation [GO:0009267]; glutamate metabolic process [GO:0006536]; glutamine biosynthetic process [GO:0006542]; positive regulation of epithelial cell proliferation [GO:0050679]; positive regulation of insulin secretion [GO:0032024]; positive regulation of synaptic …	ATP binding [GO:0005524]; dynein light chain binding [GO:0045503]; glutamate-ammonia ligase activity [GO:0004356]; glutamate binding [GO:0016595]; identical protein binding [GO:0042802]; magnesium ion binding [GO:0000287]; manganese ion binding [GO:0030145]; protein-cysteine S-palmitoyltransferase activity [GO:0019706]	axon terminus [GO:0043679]; cell body [GO:0044297]; cell projection [GO:0042995]; cytoplasm [GO:0005737]; cytosol [GO:0005829]; glial cell projection [GO:0097386]; intracellular membrane-bounded organelle [GO:0043231]; mitochondrion [GO:0005739]; myelin sheath [GO:0043209]; neuron projection [GO:0043005]; perikaryon [GO:0043204]; plasma membrane [GO:0005886]; protein-containing complex [GO:003299…	SUBCELLULAR LOCATION: Cytoplasm, cytosol {ECO:0000250|UniProtKB:P15104}. Microsome {ECO:0000250|UniProtKB:P09606}. Mitochondrion {ECO:0000250|UniProtKB:P09606}. Cell membrane {ECO:0000250|UniProtKB:P15104}; Lipid-anchor {ECO:0000250|UniProtKB:P15104}. Note=Mainly localizes in the cytosol, with a fraction associated with the cell membrane. {ECO:0000250|UniProtKB:P15104}.
sp|P30115|GSTA3_MOUSE	P30115	Gsta3 Gstyc	Gsta3	Glutathione S-transferase A3 OS=Mus musculus OX=10090 GN=Gsta3 PE=1 SV=2	25361	392.72	76	68	72	57	52	16600000	18200000	6450000	18500000	29	22	155	202	121	138	Carbamidomethylation; Oxidation (M); Acetylation (Protein N-term); Deamidation (NQ); Guanidination; 4 more	cytosol [GO:0005829]; glutathione transferase activity [GO:0004364]; aflatoxin catabolic process [GO:0046223]; glutathione metabolic process [GO:0006749]; ureteric bud development [GO:0001657]; xenobiotic metabolic process [GO:0006805]	aflatoxin catabolic process [GO:0046223]; glutathione metabolic process [GO:0006749]; ureteric bud development [GO:0001657]; xenobiotic metabolic process [GO:0006805]	glutathione transferase activity [GO:0004364]	cytosol [GO:0005829]	SUBCELLULAR LOCATION: Cytoplasm.
sp|Q91VA0|ACSM1_MOUSE	Q91VA0	Acsm1 Bucs1 Lae Macs1	Acsm1	Acyl-coenzyme A synthetase ACSM1 mitochondrial OS=Mus musculus OX=10090 GN=Acsm1 PE=1 SV=1	64761	392.46	66	52	38	56	44	4690000	2150000	3180000	4890000	27	25	61	27	50	52	Carbamidomethylation; Deamidation (NQ)	mitochondrial matrix [GO:0005759]; mitochondrion [GO:0005739]; ATP binding [GO:0005524]; benzoate-CoA ligase activity [GO:0018858]; butyrate-CoA ligase activity [GO:0047760]; decanoate-CoA ligase activity [GO:0102391]; fatty acid ligase activity [GO:0015645]; fatty-acyl-CoA synthase activity [GO:0004321]; GTP binding [GO:0005525]; long-chain fatty acid-CoA ligase activity [GO:0004467]; metal ion …	acyl-CoA metabolic process [GO:0006637]; fatty acid biosynthetic process [GO:0006633]	ATP binding [GO:0005524]; benzoate-CoA ligase activity [GO:0018858]; butyrate-CoA ligase activity [GO:0047760]; decanoate-CoA ligase activity [GO:0102391]; fatty acid ligase activity [GO:0015645]; fatty-acyl-CoA synthase activity [GO:0004321]; GTP binding [GO:0005525]; long-chain fatty acid-CoA ligase activity [GO:0004467]; metal ion binding [GO:0046872]	mitochondrial matrix [GO:0005759]; mitochondrion [GO:0005739]	SUBCELLULAR LOCATION: Mitochondrion matrix {ECO:0000269|PubMed:11470804}. Mitochondrion {ECO:0000269|PubMed:12709059}.
sp|Q91X83|METK1_MOUSE	Q91X83	Mat1a	Mat1a	S-adenosylmethionine synthase isoform type-1 OS=Mus musculus OX=10090 GN=Mat1a PE=1 SV=1	43509	389.52	54	51	47	44	38	4720000	4690000	3350000	3070000	22	17	63	70	38	39	Carbamidomethylation; Deamidation (NQ); Mutation	cytosol [GO:0005829]; nuclear matrix [GO:0016363]; ADP binding [GO:0043531]; amino acid binding [GO:0016597]; ATP binding [GO:0005524]; identical protein binding [GO:0042802]; magnesium ion binding [GO:0000287]; methionine adenosyltransferase activity [GO:0004478]; methionine catabolic process [GO:0009087]; one-carbon metabolic process [GO:0006730]; protein homotetramerization [GO:0051289]; prote…	methionine catabolic process [GO:0009087]; one-carbon metabolic process [GO:0006730]; protein-containing complex assembly [GO:0065003]; protein homotetramerization [GO:0051289]; S-adenosylmethionine biosynthetic process [GO:0006556]	ADP binding [GO:0043531]; amino acid binding [GO:0016597]; ATP binding [GO:0005524]; identical protein binding [GO:0042802]; magnesium ion binding [GO:0000287]; methionine adenosyltransferase activity [GO:0004478]	cytosol [GO:0005829]; nuclear matrix [GO:0016363]
sp|Q9DBM2|ECHP_MOUSE	Q9DBM2	Ehhadh L-pbe	Ehhadh	Peroxisomal bifunctional enzyme OS=Mus musculus OX=10090 GN=Ehhadh PE=1 SV=4	78302	389.51	59	44	29	42	43	2180000	995000	2010000	3530000	36	35	49	21	41	72	Carbamidomethylation; Oxidation (M); Acetylation (Protein N-term); Deamidation (NQ); Deamidation (R); Ammonia-loss (N)	cytosol [GO:0005829]; mitochondrion [GO:0005739]; peroxisome [GO:0005777]; 3-hydroxyacyl-CoA dehydrogenase activity [GO:0003857]; dodecenoyl-CoA delta-isomerase activity [GO:0004165]; enoyl-CoA hydratase activity [GO:0004300]; enzyme binding [GO:0019899]; intramolecular oxidoreductase activity, transposing C=C bonds [GO:0016863]; long-chain-3-hydroxyacyl-CoA dehydrogenase activity [GO:0016509]; N…	acyl-CoA metabolic process [GO:0006637]; fatty acid beta-oxidation [GO:0006635]	3-hydroxyacyl-CoA dehydrogenase activity [GO:0003857]; dodecenoyl-CoA delta-isomerase activity [GO:0004165]; enoyl-CoA hydratase activity [GO:0004300]; enzyme binding [GO:0019899]; intramolecular oxidoreductase activity, transposing C=C bonds [GO:0016863]; long-chain-3-hydroxyacyl-CoA dehydrogenase activity [GO:0016509]; NAD+ binding [GO:0070403]	cytosol [GO:0005829]; mitochondrion [GO:0005739]; peroxisome [GO:0005777]	SUBCELLULAR LOCATION: Peroxisome {ECO:0000305|PubMed:24075987}.
sp|P28665|MUG1_MOUSE	P28665	Mug1 Mug-1	Mug1	Murinoglobulin-1 OS=Mus musculus OX=10090 GN=Mug1 PE=1 SV=3	165297	388.81	31	19	19	16	22	1190000	815000	585000	1650000	38	19	44	28	25	64	Carbamidomethylation; Oxidation (M); Sulfation; Mutation	extracellular space [GO:0005615]; endopeptidase inhibitor activity [GO:0004866]; protease binding [GO:0002020]; serine-type endopeptidase inhibitor activity [GO:0004867]; embryo implantation [GO:0007566]	embryo implantation [GO:0007566]	endopeptidase inhibitor activity [GO:0004866]; protease binding [GO:0002020]; serine-type endopeptidase inhibitor activity [GO:0004867]	extracellular space [GO:0005615]	SUBCELLULAR LOCATION: Secreted.
sp|Q9DCW4|ETFB_MOUSE	Q9DCW4	Etfb	Etfb	Electron transfer flavoprotein subunit beta OS=Mus musculus OX=10090 GN=Etfb PE=1 SV=3	27623	385.84	75	67	56	57	60	6590000	9070000	3340000	7350000	19	19	75	64	45	69	Carbamidomethylation; Oxidation (M); Acetylation (Protein N-term); Deamidation (NQ); Methylation(KR); 3 more	mitochondrial electron transfer flavoprotein complex [GO:0017133]; mitochondrial matrix [GO:0005759]; mitochondrion [GO:0005739]; electron transfer activity [GO:0009055]; nucleotide binding [GO:0000166]; fatty acid beta-oxidation using acyl-CoA dehydrogenase [GO:0033539]	fatty acid beta-oxidation using acyl-CoA dehydrogenase [GO:0033539]	electron transfer activity [GO:0009055]; nucleotide binding [GO:0000166]	mitochondrial electron transfer flavoprotein complex [GO:0017133]; mitochondrial matrix [GO:0005759]; mitochondrion [GO:0005739]	SUBCELLULAR LOCATION: Mitochondrion matrix {ECO:0000250|UniProtKB:P38117}.
sp|Q9JII6|AK1A1_MOUSE	Q9JII6	Akr1a1 Akr1a4	Akr1a1	Aldo-keto reductase family 1 member A1 OS=Mus musculus OX=10090 GN=Akr1a1 PE=1 SV=3	36587	384.49	71	54	50	60	52	2570000	2610000	2220000	4260000	20	19	50	37	36	59	Carbamidomethylation; Acetylation (Protein N-term); Pyro-glu from Q	apical plasma membrane [GO:0016324]; cytosol [GO:0005829]; synapse [GO:0045202]; alcohol dehydrogenase (NADP+) activity [GO:0008106]; alditol:NADP+ 1-oxidoreductase activity [GO:0004032]; allyl-alcohol dehydrogenase activity [GO:0047655]; D-threo-aldose 1-dehydrogenase activity [GO:0047834]; glucuronolactone reductase activity [GO:0047941]; glycerol dehydrogenase [NADP+] activity [GO:0047956]; L-…	aldehyde catabolic process [GO:0046185]; cellular detoxification of aldehyde [GO:0110095]; daunorubicin metabolic process [GO:0044597]; D-glucuronate catabolic process [GO:0042840]; doxorubicin metabolic process [GO:0044598]; L-ascorbic acid biosynthetic process [GO:0019853]	alcohol dehydrogenase (NADP+) activity [GO:0008106]; alditol:NADP+ 1-oxidoreductase activity [GO:0004032]; allyl-alcohol dehydrogenase activity [GO:0047655]; D-threo-aldose 1-dehydrogenase activity [GO:0047834]; glucuronolactone reductase activity [GO:0047941]; glycerol dehydrogenase [NADP+] activity [GO:0047956]; L-glucuronate reductase activity [GO:0047939]; methylglyoxal reductase (NADPH-depen…	apical plasma membrane [GO:0016324]; cytosol [GO:0005829]; synapse [GO:0045202]	SUBCELLULAR LOCATION: Cytoplasm, cytosol {ECO:0000269|PubMed:15769935}. Apical cell membrane {ECO:0000269|PubMed:15769935}.
sp|P11714|CP2D9_MOUSE	P11714	Cyp2d9 Cyp2d-9	Cyp2d9	Cytochrome P450 2D9 OS=Mus musculus OX=10090 GN=Cyp2d9 PE=1 SV=2	56950	384.48	64	49	40	47	44	1470000	717000	796000	1490000	25	11	46	34	36	31	Carbamidomethylation; Deamidation (NQ); Methionine replacement by azido homoalanine; Mutation	cytoplasm [GO:0005737]; endoplasmic reticulum membrane [GO:0005789]; intracellular membrane-bounded organelle [GO:0043231]; aromatase activity [GO:0070330]; heme binding [GO:0020037]; iron ion binding [GO:0005506]; oxidoreductase activity, acting on paired donors, with incorporation or reduction of molecular oxygen, reduced flavin or flavoprotein as one donor, and incorporation of one atom of oxy…	arachidonic acid metabolic process [GO:0019369]; exogenous drug catabolic process [GO:0042738]; organic acid metabolic process [GO:0006082]; xenobiotic metabolic process [GO:0006805]	aromatase activity [GO:0070330]; heme binding [GO:0020037]; iron ion binding [GO:0005506]; oxidoreductase activity, acting on paired donors, with incorporation or reduction of molecular oxygen, reduced flavin or flavoprotein as one donor, and incorporation of one atom of oxygen [GO:0016712]; steroid hydroxylase activity [GO:0008395]	cytoplasm [GO:0005737]; endoplasmic reticulum membrane [GO:0005789]; intracellular membrane-bounded organelle [GO:0043231]	SUBCELLULAR LOCATION: Endoplasmic reticulum membrane; Peripheral membrane protein. Microsome membrane; Peripheral membrane protein.
sp|P24456|CP2DA_MOUSE	P24456	Cyp2d10 Cyp2d-10	Cyp2d10	Cytochrome P450 2D10 OS=Mus musculus OX=10090 GN=Cyp2d10 PE=1 SV=2	57233	383.79	63	49	47	43	40	1730000	1480000	588000	2110000	27	10	63	65	29	61	Carbamidomethylation; Oxidation (M); Deamidation (NQ); Dehydration; Mutation	cytoplasm [GO:0005737]; endoplasmic reticulum membrane [GO:0005789]; intracellular membrane-bounded organelle [GO:0043231]; aromatase activity [GO:0070330]; heme binding [GO:0020037]; iron ion binding [GO:0005506]; oxidoreductase activity, acting on paired donors, with incorporation or reduction of molecular oxygen, reduced flavin or flavoprotein as one donor, and incorporation of one atom of oxy…	arachidonic acid metabolic process [GO:0019369]; exogenous drug catabolic process [GO:0042738]; organic acid metabolic process [GO:0006082]; xenobiotic metabolic process [GO:0006805]	aromatase activity [GO:0070330]; heme binding [GO:0020037]; iron ion binding [GO:0005506]; oxidoreductase activity, acting on paired donors, with incorporation or reduction of molecular oxygen, reduced flavin or flavoprotein as one donor, and incorporation of one atom of oxygen [GO:0016712]; steroid hydroxylase activity [GO:0008395]	cytoplasm [GO:0005737]; endoplasmic reticulum membrane [GO:0005789]; intracellular membrane-bounded organelle [GO:0043231]	SUBCELLULAR LOCATION: Endoplasmic reticulum membrane; Peripheral membrane protein. Microsome membrane; Peripheral membrane protein.
sp|P28474|ADHX_MOUSE	P28474	Adh5 Adh-2 Adh2	Adh5	Alcohol dehydrogenase class-3 OS=Mus musculus OX=10090 GN=Adh5 PE=1 SV=3	39548	382.49	72	56	69	66	56	5000000	6680000	2450000	4970000	20	17	70	56	58	59	Carbamidomethylation; Acetylation (Protein N-term); Deamidation (NQ); Methylation(KR); Pyro-glu from E; 2 more	cytoplasm [GO:0005737]; cytosol [GO:0005829]; mitochondrion [GO:0005739]; nucleus [GO:0005634]; alcohol dehydrogenase (NAD+) activity [GO:0004022]; alcohol dehydrogenase activity, zinc-dependent [GO:0004024]; fatty acid binding [GO:0005504]; formaldehyde dehydrogenase activity [GO:0018467]; identical protein binding [GO:0042802]; S-(hydroxymethyl)glutathione dehydrogenase activity [GO:0051903]; S…	ethanol catabolic process [GO:0006068]; ethanol oxidation [GO:0006069]; fatty acid omega-oxidation [GO:0010430]; formaldehyde catabolic process [GO:0046294]; peptidyl-cysteine S-nitrosylation [GO:0018119]; positive regulation of blood pressure [GO:0045777]; respiratory system process [GO:0003016]; response to lipopolysaccharide [GO:0032496]; response to nitrosative stress [GO:0051409]; response t…	alcohol dehydrogenase (NAD+) activity [GO:0004022]; alcohol dehydrogenase activity, zinc-dependent [GO:0004024]; fatty acid binding [GO:0005504]; formaldehyde dehydrogenase activity [GO:0018467]; identical protein binding [GO:0042802]; S-(hydroxymethyl)glutathione dehydrogenase activity [GO:0051903]; S-(hydroxymethyl)glutathione dehydrogenase NAD activity [GO:0106322]; S-(hydroxymethyl)glutathion…	cytoplasm [GO:0005737]; cytosol [GO:0005829]; mitochondrion [GO:0005739]; nucleus [GO:0005634]	SUBCELLULAR LOCATION: Cytoplasm {ECO:0000305}.
sp|Q921H8|THIKA_MOUSE	Q921H8	Acaa1a Acaa1	Acaa1a	3-ketoacyl-CoA thiolase A peroxisomal OS=Mus musculus OX=10090 GN=Acaa1a PE=1 SV=1	43953	382.24	65	57	59	55	51	391000	555000	217000	289000	22	9	69	57	50	58	Carbamidomethylation; Deamidation (NQ); Pyro-glu from Q; Mutation	mitochondrion [GO:0005739]; peroxisomal matrix [GO:0005782]; peroxisome [GO:0005777]; acetate CoA-transferase activity [GO:0008775]; acetyl-CoA C-acetyltransferase activity [GO:0003985]; acetyl-CoA C-acyltransferase activity [GO:0003988]; acetyl-CoA C-myristoyltransferase activity [GO:0050633]; palmitoyl-CoA oxidase activity [GO:0016401]; bile acid metabolic process [GO:0008206]; fatty acid beta-…	bile acid metabolic process [GO:0008206]; fatty acid beta-oxidation [GO:0006635]; fatty acid metabolic process [GO:0006631]; phenylacetate catabolic process [GO:0010124]; very long-chain fatty acid metabolic process [GO:0000038]	acetate CoA-transferase activity [GO:0008775]; acetyl-CoA C-acetyltransferase activity [GO:0003985]; acetyl-CoA C-acyltransferase activity [GO:0003988]; acetyl-CoA C-myristoyltransferase activity [GO:0050633]; palmitoyl-CoA oxidase activity [GO:0016401]	mitochondrion [GO:0005739]; peroxisomal matrix [GO:0005782]; peroxisome [GO:0005777]	SUBCELLULAR LOCATION: Peroxisome {ECO:0000250}.
tr|F8VPN4|F8VPN4_MOUSE	F8VPN4	Agl	Agl	4-alpha-glucanotransferase OS=Mus musculus OX=10090 GN=Agl PE=1 SV=1	174286	382.16	40	24	17	26	23	1070000	864000	1470000	1850000	56	52	55	31	43	53	Carbamidomethylation; Oxidation (M); Deamidation (NQ); Mutation	cytoplasm [GO:0005737]; inclusion body [GO:0016234]; nucleus [GO:0005634]; sarcoplasmic reticulum [GO:0016529]; 4-alpha-glucanotransferase activity [GO:0004134]; amylo-alpha-1,6-glucosidase activity [GO:0004135]; beta-maltose 4-alpha-glucanotransferase activity [GO:0102500]; carbohydrate binding [GO:0030246]; glycogen debranching enzyme activity [GO:0004133]; polysaccharide binding [GO:0030247]; …	glycogen biosynthetic process [GO:0005978]; glycogen catabolic process [GO:0005980]; glycogen metabolic process [GO:0005977]; response to glucocorticoid [GO:0051384]; response to hormone [GO:0009725]; response to nutrient [GO:0007584]	4-alpha-glucanotransferase activity [GO:0004134]; amylo-alpha-1,6-glucosidase activity [GO:0004135]; beta-maltose 4-alpha-glucanotransferase activity [GO:0102500]; carbohydrate binding [GO:0030246]; glycogen debranching enzyme activity [GO:0004133]; polysaccharide binding [GO:0030247]; polyubiquitin modification-dependent protein binding [GO:0031593]	cytoplasm [GO:0005737]; inclusion body [GO:0016234]; nucleus [GO:0005634]; sarcoplasmic reticulum [GO:0016529]	SUBCELLULAR LOCATION: Cytoplasm {ECO:0000256|ARBA:ARBA00004496}.
sp|Q9D6F9|TBB4A_MOUSE	Q9D6F9	Tubb4a Tubb4	Tubb4a	Tubulin beta-4A chain OS=Mus musculus OX=10090 GN=Tubb4a PE=1 SV=3	49586	381.41	62	56	51	59	53	455000		369000	511000	24	1	59	72	49	74	Carbamidomethylation; Oxidation (M); Deamidation (NQ); Mutation	axoneme [GO:0005930]; cell projection [GO:0042995]; cilium [GO:0005929]; cytoplasm [GO:0005737]; internode region of axon [GO:0033269]; microtubule [GO:0005874]; myelin sheath [GO:0043209]; neuronal cell body [GO:0043025]; calcium ion binding [GO:0005509]; GTP binding [GO:0005525]; structural constituent of cytoskeleton [GO:0005200]; cell projection organization [GO:0030030]; microtubule cytoskel…	cell projection organization [GO:0030030]; microtubule cytoskeleton organization [GO:0000226]; mitotic cell cycle [GO:0000278]; negative regulation of microtubule polymerization [GO:0031115]	calcium ion binding [GO:0005509]; GTP binding [GO:0005525]; structural constituent of cytoskeleton [GO:0005200]	axoneme [GO:0005930]; cell projection [GO:0042995]; cilium [GO:0005929]; cytoplasm [GO:0005737]; internode region of axon [GO:0033269]; microtubule [GO:0005874]; myelin sheath [GO:0043209]; neuronal cell body [GO:0043025]	SUBCELLULAR LOCATION: Cytoplasm, cytoskeleton.
sp|Q9CZN7|GLYM_MOUSE	Q9CZN7	Shmt2	Shmt2	Serine hydroxymethyltransferase mitochondrial OS=Mus musculus OX=10090 GN=Shmt2 PE=1 SV=1	55759	380.77	64	52	47	30	44	3010000	3000000	669000	1930000	31	29	67	56	19	44	Carbamidomethylation; Deamidation (NQ); Dehydration; Acetylation (N-term); Mutation	BRISC complex [GO:0070552]; cytoplasm [GO:0005737]; cytosol [GO:0005829]; microtubule cytoskeleton [GO:0015630]; mitochondrial inner membrane [GO:0005743]; mitochondrial intermembrane space [GO:0005758]; mitochondrial matrix [GO:0005759]; mitochondrial nucleoid [GO:0042645]; mitochondrion [GO:0005739]; nucleus [GO:0005634]; amino acid binding [GO:0016597]; chromatin binding [GO:0003682]; cobalt i…	folic acid metabolic process [GO:0046655]; glycine biosynthetic process [GO:0006545]; glycine biosynthetic process from serine [GO:0019264]; glycine metabolic process [GO:0006544]; L-serine biosynthetic process [GO:0006564]; L-serine catabolic process [GO:0006565]; L-serine metabolic process [GO:0006563]; one-carbon metabolic process [GO:0006730]; positive regulation of cell population proliferat…	amino acid binding [GO:0016597]; chromatin binding [GO:0003682]; cobalt ion binding [GO:0050897]; glycine hydroxymethyltransferase activity [GO:0004372]; identical protein binding [GO:0042802]; L-allo-threonine aldolase activity [GO:0008732]; mRNA 5'-UTR binding [GO:0048027]; protein homodimerization activity [GO:0042803]; pyridoxal phosphate binding [GO:0030170]; serine binding [GO:0070905]; tra…	BRISC complex [GO:0070552]; cytoplasm [GO:0005737]; cytosol [GO:0005829]; microtubule cytoskeleton [GO:0015630]; mitochondrial inner membrane [GO:0005743]; mitochondrial intermembrane space [GO:0005758]; mitochondrial matrix [GO:0005759]; mitochondrial nucleoid [GO:0042645]; mitochondrion [GO:0005739]; nucleus [GO:0005634]	SUBCELLULAR LOCATION: Mitochondrion {ECO:0000250|UniProtKB:P34897}. Mitochondrion matrix, mitochondrion nucleoid {ECO:0000250|UniProtKB:P34897}. Mitochondrion inner membrane {ECO:0000250|UniProtKB:P34897}. Cytoplasm {ECO:0000250|UniProtKB:P34897}. Nucleus {ECO:0000250|UniProtKB:P34897}. Note=Mainly localizes in the mitochondrion. Also found in the cytoplasm and nucleus as part of the BRISC comple…
sp|Q9CZ13|QCR1_MOUSE	Q9CZ13	Uqcrc1	Uqcrc1	Cytochrome b-c1 complex subunit 1 mitochondrial OS=Mus musculus OX=10090 GN=Uqcrc1 PE=1 SV=2	52852	380.02	55	49	45	51	51	3040000	3550000	2080000	4290000	27	24	67	47	36	59	Carbamidomethylation; Acetylation (Protein N-term); Deamidation (NQ); Dihydroxy; 2-amino-3-oxo-butanoic_acid; 2 more	mitochondrial inner membrane [GO:0005743]; mitochondrial respiratory chain complex III [GO:0005750]; mitochondrion [GO:0005739]; myelin sheath [GO:0043209]; metal ion binding [GO:0046872]; protein-containing complex binding [GO:0044877]; ubiquitin protein ligase binding [GO:0031625]; mitochondrial electron transport, ubiquinol to cytochrome c [GO:0006122]; mitochondrial respiratory chain complex …	mitochondrial electron transport, ubiquinol to cytochrome c [GO:0006122]; mitochondrial respiratory chain complex III assembly [GO:0034551]; response to activity [GO:0014823]; response to alkaloid [GO:0043279]	metal ion binding [GO:0046872]; protein-containing complex binding [GO:0044877]; ubiquitin protein ligase binding [GO:0031625]	mitochondrial inner membrane [GO:0005743]; mitochondrial respiratory chain complex III [GO:0005750]; mitochondrion [GO:0005739]; myelin sheath [GO:0043209]	SUBCELLULAR LOCATION: Mitochondrion inner membrane {ECO:0000250|UniProtKB:P07256}; Peripheral membrane protein {ECO:0000250|UniProtKB:P07256}; Matrix side {ECO:0000250|UniProtKB:P07256}.
sp|P52760|RIDA_MOUSE	P52760	Rida Hrp12	Rida	2-iminobutanoate/2-iminopropanoate deaminase OS=Mus musculus OX=10090 GN=Rida PE=1 SV=3	14255	379.94	90	70	89	84	69	11800000	14600000	5180000	7410000	17	17	61	82	52	42	Carbamidomethylation; Deamidation (NQ); Methylation(KR); Carbamylation; Biotinylation; 4 more	cytoplasm [GO:0005737]; cytosol [GO:0005829]; mitochondrial matrix [GO:0005759]; mitochondrion [GO:0005739]; nucleus [GO:0005634]; peroxisome [GO:0005777]; 2-iminobutanoate deaminase activity [GO:0120242]; 2-iminopropanoate deaminase activity [GO:0120243]; deaminase activity [GO:0019239]; endoribonuclease activity, producing 3'-phosphomonoesters [GO:0016892]; identical protein binding [GO:0042802…	brain development [GO:0007420]; G1 to G0 transition [GO:0070314]; kidney development [GO:0001822]; lung development [GO:0030324]; mRNA catabolic process [GO:0006402]; mRNA destabilization [GO:0061157]; negative regulation of epithelial cell proliferation [GO:0050680]; negative regulation of translation [GO:0017148]; organonitrogen compound catabolic process [GO:1901565]; response to lipid [GO:003…	2-iminobutanoate deaminase activity [GO:0120242]; 2-iminopropanoate deaminase activity [GO:0120243]; deaminase activity [GO:0019239]; endoribonuclease activity, producing 3'-phosphomonoesters [GO:0016892]; identical protein binding [GO:0042802]; ion binding [GO:0043167]; long-chain fatty acid binding [GO:0036041]; mRNA binding [GO:0003729]; transition metal ion binding [GO:0046914]	cytoplasm [GO:0005737]; cytosol [GO:0005829]; mitochondrial matrix [GO:0005759]; mitochondrion [GO:0005739]; nucleus [GO:0005634]; peroxisome [GO:0005777]	SUBCELLULAR LOCATION: Cytoplasm {ECO:0000250|UniProtKB:P52758}. Nucleus {ECO:0000250|UniProtKB:P52758}. Peroxisome {ECO:0000250|UniProtKB:P52759}. Mitochondrion {ECO:0000250|UniProtKB:P52759}. Note=Mostly cytoplasmic but, in less differentiated cells occasionally nuclear. {ECO:0000250|UniProtKB:P52758}.
sp|Q91ZJ5|UGPA_MOUSE	Q91ZJ5	Ugp2	Ugp2	UTP--glucose-1-phosphate uridylyltransferase OS=Mus musculus OX=10090 GN=Ugp2 PE=1 SV=3	56979	379.5	59	39	38	43	46	2160000	1500000	1390000	4480000	27	27	58	30	43	77	Carbamidomethylation; Acetylation (Protein N-term); Mutation	cytoplasm [GO:0005737]; glucose binding [GO:0005536]; identical protein binding [GO:0042802]; metal ion binding [GO:0046872]; pyrimidine ribonucleotide binding [GO:0032557]; UTP:glucose-1-phosphate uridylyltransferase activity [GO:0003983]; brain development [GO:0007420]; glucose 1-phosphate metabolic process [GO:0019255]; glycogen biosynthetic process [GO:0005978]; glycogen metabolic process [GO…	brain development [GO:0007420]; glucose 1-phosphate metabolic process [GO:0019255]; glycogen biosynthetic process [GO:0005978]; glycogen metabolic process [GO:0005977]; UDP-glucose metabolic process [GO:0006011]	glucose binding [GO:0005536]; identical protein binding [GO:0042802]; metal ion binding [GO:0046872]; pyrimidine ribonucleotide binding [GO:0032557]; UTP:glucose-1-phosphate uridylyltransferase activity [GO:0003983]	cytoplasm [GO:0005737]	SUBCELLULAR LOCATION: Cytoplasm {ECO:0000250|UniProtKB:Q16851}.
sp|P61922|GABT_MOUSE	P61922	Abat Gabat	Abat	4-aminobutyrate aminotransferase mitochondrial OS=Mus musculus OX=10090 GN=Abat PE=1 SV=1	56452	379.4	73	65	59	57	48	3350000	4270000	1870000	3230000	28	28	100	70	37	39	Carbamidomethylation; Deamidation (NQ); 2-amino-3-oxo-butanoic_acid	4-aminobutyrate transaminase complex [GO:0032144]; mitochondrial matrix [GO:0005759]; mitochondrion [GO:0005739]; neuron projection [GO:0043005]; (S)-3-amino-2-methylpropionate transaminase activity [GO:0047298]; 4-aminobutyrate transaminase activity [GO:0003867]; 4-aminobutyrate:2-oxoglutarate transaminase activity [GO:0034386]; identical protein binding [GO:0042802]; iron-sulfur cluster binding…	aging [GO:0007568]; behavioral response to cocaine [GO:0048148]; cerebellum development [GO:0021549]; copulation [GO:0007620]; exploration behavior [GO:0035640]; gamma-aminobutyric acid biosynthetic process [GO:0009449]; gamma-aminobutyric acid catabolic process [GO:0009450]; gamma-aminobutyric acid metabolic process [GO:0009448]; locomotory behavior [GO:0007626]; negative regulation of blood pre…	(S)-3-amino-2-methylpropionate transaminase activity [GO:0047298]; 4-aminobutyrate:2-oxoglutarate transaminase activity [GO:0034386]; 4-aminobutyrate transaminase activity [GO:0003867]; identical protein binding [GO:0042802]; iron-sulfur cluster binding [GO:0051536]; metal ion binding [GO:0046872]; pyridoxal phosphate binding [GO:0030170]; succinate-semialdehyde dehydrogenase binding [GO:0032145]	4-aminobutyrate transaminase complex [GO:0032144]; mitochondrial matrix [GO:0005759]; mitochondrion [GO:0005739]; neuron projection [GO:0043005]	SUBCELLULAR LOCATION: Mitochondrion matrix {ECO:0000250}.
sp|Q61838|PZP_MOUSE	Q61838	Pzp A2m	Pzp	Pregnancy zone protein OS=Mus musculus OX=10090 GN=Pzp PE=1 SV=3	165852	379.15	38	33	16	16	22	3350000	1450000	797000	2580000	42	41	58	29	19	52	Carbamidomethylation; 2-amino-3-oxo-butanoic_acid; Mutation	collagen-containing extracellular matrix [GO:0062023]; extracellular region [GO:0005576]; extracellular space [GO:0005615]; brain-derived neurotrophic factor binding [GO:0048403]; endopeptidase inhibitor activity [GO:0004866]; nerve growth factor binding [GO:0048406]; protease binding [GO:0002020]; protein-containing complex binding [GO:0044877]; serine-type endopeptidase inhibitor activity [GO:0…	embryo implantation [GO:0007566]	brain-derived neurotrophic factor binding [GO:0048403]; endopeptidase inhibitor activity [GO:0004866]; nerve growth factor binding [GO:0048406]; protease binding [GO:0002020]; protein-containing complex binding [GO:0044877]; serine-type endopeptidase inhibitor activity [GO:0004867]	collagen-containing extracellular matrix [GO:0062023]; extracellular region [GO:0005576]; extracellular space [GO:0005615]	SUBCELLULAR LOCATION: Secreted.
sp|P50544|ACADV_MOUSE	P50544	Acadvl Vlcad	Acadvl	Very long-chain specific acyl-CoA dehydrogenase mitochondrial OS=Mus musculus OX=10090 GN=Acadvl PE=1 SV=3	70876	378.45	57	46	35	46	50	2220000	2100000	1880000	2890000	33	33	39	39	43	57	Carbamidomethylation; Oxidation (M); Deamidation (NQ); Mutation	extrinsic component of mitochondrial inner membrane [GO:0031314]; mitochondrial inner membrane [GO:0005743]; mitochondrial membrane [GO:0031966]; mitochondrial nucleoid [GO:0042645]; mitochondrion [GO:0005739]; nucleolus [GO:0005730]; nucleoplasm [GO:0005654]; acyl-CoA dehydrogenase activity [GO:0003995]; fatty-acyl-CoA binding [GO:0000062]; flavin adenine dinucleotide binding [GO:0050660]; ident…	epithelial cell differentiation [GO:0030855]; fatty acid beta-oxidation [GO:0006635]; fatty acid beta-oxidation using acyl-CoA dehydrogenase [GO:0033539]; fatty acid catabolic process [GO:0009062]; negative regulation of fatty acid biosynthetic process [GO:0045717]; negative regulation of fatty acid oxidation [GO:0046322]; regulation of cholesterol metabolic process [GO:0090181]; response to cold…	acyl-CoA dehydrogenase activity [GO:0003995]; fatty-acyl-CoA binding [GO:0000062]; flavin adenine dinucleotide binding [GO:0050660]; identical protein binding [GO:0042802]; long-chain-acyl-CoA dehydrogenase activity [GO:0004466]; very-long-chain-acyl-CoA dehydrogenase activity [GO:0017099]	extrinsic component of mitochondrial inner membrane [GO:0031314]; mitochondrial inner membrane [GO:0005743]; mitochondrial membrane [GO:0031966]; mitochondrial nucleoid [GO:0042645]; mitochondrion [GO:0005739]; nucleolus [GO:0005730]; nucleoplasm [GO:0005654]	SUBCELLULAR LOCATION: Mitochondrion inner membrane {ECO:0000250|UniProtKB:P49748}; Peripheral membrane protein {ECO:0000250|UniProtKB:P49748}.
sp|Q64458|CP2CT_MOUSE	Q64458	Cyp2c29	Cyp2c29	Cytochrome P450 2C29 OS=Mus musculus OX=10090 GN=Cyp2c29 PE=1 SV=2	55716	378.02	71	56	52	50	65	2120000	1500000	1460000	4020000	30	17	63	63	49	88	Carbamidomethylation; Deamidation (NQ); Mutation	cytoplasm [GO:0005737]; endoplasmic reticulum membrane [GO:0005789]; intracellular membrane-bounded organelle [GO:0043231]; arachidonic acid 14,15-epoxygenase activity [GO:0008404]; arachidonic acid epoxygenase activity [GO:0008392]; aromatase activity [GO:0070330]; caffeine oxidase activity [GO:0034875]; estrogen 16-alpha-hydroxylase activity [GO:0101020]; heme binding [GO:0020037]; iron ion bin…	arachidonic acid metabolic process [GO:0019369]; epoxygenase P450 pathway [GO:0019373]; exogenous drug catabolic process [GO:0042738]; organic acid metabolic process [GO:0006082]; xenobiotic metabolic process [GO:0006805]	arachidonic acid 14,15-epoxygenase activity [GO:0008404]; arachidonic acid epoxygenase activity [GO:0008392]; aromatase activity [GO:0070330]; caffeine oxidase activity [GO:0034875]; estrogen 16-alpha-hydroxylase activity [GO:0101020]; heme binding [GO:0020037]; iron ion binding [GO:0005506]; monooxygenase activity [GO:0004497]; oxidoreductase activity, acting on paired donors, with incorporation…	cytoplasm [GO:0005737]; endoplasmic reticulum membrane [GO:0005789]; intracellular membrane-bounded organelle [GO:0043231]	SUBCELLULAR LOCATION: Endoplasmic reticulum membrane; Peripheral membrane protein. Microsome membrane; Peripheral membrane protein.
sp|Q63880|EST3A_MOUSE	Q63880	Ces3a Es31	Ces3a	Carboxylesterase 3A OS=Mus musculus OX=10090 GN=Ces3a PE=1 SV=2	63318	377.67	57	49	49	50	45	5870000	3910000	3240000	8330000	31	16	120	73	73	100	Carbamidomethylation; Oxidation (M); Deamidation (NQ); Amidation; Replacement of proton with ammonium ion; 2 more	endoplasmic reticulum lumen [GO:0005788]; methyl indole-3-acetate esterase activity [GO:0080030]		methyl indole-3-acetate esterase activity [GO:0080030]	endoplasmic reticulum lumen [GO:0005788]	SUBCELLULAR LOCATION: Endoplasmic reticulum lumen. Note=Microsomal membrane, lumen of endoplasmic reticulum.
sp|P14206|RSSA_MOUSE	P14206	Rpsa Lamr1 P40-8	Rpsa	40S ribosomal protein SA OS=Mus musculus OX=10090 GN=Rpsa PE=1 SV=4	32838	377.64	59	52	53	47	40	2340000	2740000	1740000	2590000	16	15	44	36	26	35	Carbamidomethylation; Oxidation (M); Acetylation (Protein N-term); Deamidation (NQ); Methylation(KR); 2 more	basement membrane [GO:0005604]; collagen-containing extracellular matrix [GO:0062023]; cytoplasm [GO:0005737]; cytosol [GO:0005829]; cytosolic ribosome [GO:0022626]; cytosolic small ribosomal subunit [GO:0022627]; glutamatergic synapse [GO:0098978]; membrane [GO:0016020]; neuronal cell body [GO:0043025]; nucleus [GO:0005634]; plasma membrane [GO:0005886]; small ribosomal subunit [GO:0015935]; syn…	cell-cell adhesion [GO:0098609]; cytoplasmic translation [GO:0002181]; epithelial cell differentiation [GO:0030855]; ribosomal small subunit assembly [GO:0000028]; translation [GO:0006412]	ammonia-lyase activity [GO:0016841]; histidine ammonia-lyase activity [GO:0004397]	cytoplasm [GO:0005737]
sp|P35492|HUTH_MOUSE	P35492	Hal Hsd Huth	Hal	Histidine ammonia-lyase OS=Mus musculus OX=10090 GN=Hal PE=1 SV=1	72258	377.64	67	44	51	37	51	2000000	2750000	1920000	2900000	31	31	48	65	50	55	Carbamidomethylation; Oxidation (M); Acetylation (Protein N-term); Deamidation (NQ); Dehydration; 4 more	cytoplasm [GO:0005737]; ammonia-lyase activity [GO:0016841]; histidine ammonia-lyase activity [GO:0004397]; histidine catabolic process [GO:0006548]; histidine catabolic process to glutamate and formamide [GO:0019556]; histidine catabolic process to glutamate and formate [GO:0019557]	histidine catabolic process [GO:0006548]; histidine catabolic process to glutamate and formamide [GO:0019556]; histidine catabolic process to glutamate and formate [GO:0019557]	laminin binding [GO:0043236]; laminin receptor activity [GO:0005055]; ribosome binding [GO:0043022]; structural constituent of ribosome [GO:0003735]	basement membrane [GO:0005604]; collagen-containing extracellular matrix [GO:0062023]; cytoplasm [GO:0005737]; cytosol [GO:0005829]; cytosolic ribosome [GO:0022626]; cytosolic small ribosomal subunit [GO:0022627]; glutamatergic synapse [GO:0098978]; membrane [GO:0016020]; neuronal cell body [GO:0043025]; nucleus [GO:0005634]; plasma membrane [GO:0005886]; small ribosomal subunit [GO:0015935]; syn…	SUBCELLULAR LOCATION: Cell membrane. Cytoplasm. Nucleus. Note=67LR is found at the surface of the plasma membrane, with its C-terminal laminin-binding domain accessible to extracellular ligands. 37LRP is found at the cell surface, in the cytoplasm and in the nucleus. Colocalizes with PPP1R16B in the cell membrane (By similarity). 37LRP shuttles to the nucleus upon midkine (MDK) binding. {ECO:0000…
sp|Q8BFZ3|ACTBL_MOUSE	Q8BFZ3	Actbl2	Actbl2	Beta-actin-like protein 2 OS=Mus musculus OX=10090 GN=Actbl2 PE=1 SV=1	42004	377.56	48	30	27	30	33	88100	10200	40100	140000	32	5	58	55	57	53	Carbamidomethylation; Oxidation (M); Deamidation (NQ); Methylation(KR); Carbamylation; 3 more	actin filament [GO:0005884]; axon [GO:0030424]; cytoplasm [GO:0005737]; glutamatergic synapse [GO:0098978]; membrane [GO:0016020]; NuA4 histone acetyltransferase complex [GO:0035267]; synapse [GO:0045202]; ATP binding [GO:0005524]; protein kinase binding [GO:0019901]; structural constituent of postsynaptic actin cytoskeleton [GO:0098973]; axonogenesis [GO:0007409]; cell motility [GO:0048870]	axonogenesis [GO:0007409]; cell motility [GO:0048870]	ATP binding [GO:0005524]; protein kinase binding [GO:0019901]; structural constituent of postsynaptic actin cytoskeleton [GO:0098973]	actin filament [GO:0005884]; axon [GO:0030424]; cytoplasm [GO:0005737]; glutamatergic synapse [GO:0098978]; membrane [GO:0016020]; NuA4 histone acetyltransferase complex [GO:0035267]; synapse [GO:0045202]	SUBCELLULAR LOCATION: Cytoplasm, cytoskeleton {ECO:0000250}.
sp|Q91X77|CY250_MOUSE	Q91X77	Cyp2c50	Cyp2c50	Cytochrome P450 2C50 OS=Mus musculus OX=10090 GN=Cyp2c50 PE=1 SV=2	55765	377.04	64	51	61	52	62	570000	833000	430000	1620000	30	6	80	76	52	86	Carbamidomethylation; Oxidation (M); Deamidation (NQ); Methylation(KR); Dehydration; 2-amino-3-oxo-butanoic_acid	cytoplasm [GO:0005737]; endoplasmic reticulum membrane [GO:0005789]; intracellular membrane-bounded organelle [GO:0043231]; arachidonic acid epoxygenase activity [GO:0008392]; aromatase activity [GO:0070330]; heme binding [GO:0020037]; iron ion binding [GO:0005506]; linoleic acid epoxygenase activity [GO:0071614]; oxidoreductase activity, acting on paired donors, with incorporation or reduction o…	arachidonic acid metabolic process [GO:0019369]; epoxygenase P450 pathway [GO:0019373]; exogenous drug catabolic process [GO:0042738]; linoleic acid metabolic process [GO:0043651]; organic acid metabolic process [GO:0006082]; xenobiotic metabolic process [GO:0006805]	arachidonic acid epoxygenase activity [GO:0008392]; aromatase activity [GO:0070330]; heme binding [GO:0020037]; iron ion binding [GO:0005506]; linoleic acid epoxygenase activity [GO:0071614]; oxidoreductase activity, acting on paired donors, with incorporation or reduction of molecular oxygen, reduced flavin or flavoprotein as one donor, and incorporation of one atom of oxygen [GO:0016712]; stero…	cytoplasm [GO:0005737]; endoplasmic reticulum membrane [GO:0005789]; intracellular membrane-bounded organelle [GO:0043231]	SUBCELLULAR LOCATION: Endoplasmic reticulum membrane {ECO:0000269|PubMed:15102943}; Peripheral membrane protein {ECO:0000269|PubMed:15102943}. Microsome membrane {ECO:0000269|PubMed:15102943}; Peripheral membrane protein {ECO:0000269|PubMed:15102943}.
sp|P06801|MAOX_MOUSE	P06801	Me1 Mod-1 Mod1	Me1	NADP-dependent malic enzyme OS=Mus musculus OX=10090 GN=Me1 PE=1 SV=2	63954	376.98	72	58	44	56	48	3320000	2100000	2200000	2050000	32	32	54	39	52	35	Carbamidomethylation; Deamidation (NQ); Pyro-glu from Q; Mutation	cytosol [GO:0005829]; mitochondrion [GO:0005739]; identical protein binding [GO:0042802]; malate dehydrogenase (decarboxylating) (NAD+) activity [GO:0004471]; malate dehydrogenase (decarboxylating) (NADP+) activity [GO:0004473]; malic enzyme activity [GO:0004470]; manganese ion binding [GO:0030145]; NAD binding [GO:0051287]; NADP binding [GO:0050661]; oxaloacetate decarboxylase activity [GO:00089…	malate metabolic process [GO:0006108]; pyruvate metabolic process [GO:0006090]; regulation of NADP metabolic process [GO:1902031]; response to hormone [GO:0009725]	identical protein binding [GO:0042802]; malate dehydrogenase (decarboxylating) (NAD+) activity [GO:0004471]; malate dehydrogenase (decarboxylating) (NADP+) activity [GO:0004473]; malic enzyme activity [GO:0004470]; manganese ion binding [GO:0030145]; NAD binding [GO:0051287]; NADP binding [GO:0050661]; oxaloacetate decarboxylase activity [GO:0008948]	cytosol [GO:0005829]; mitochondrion [GO:0005739]	SUBCELLULAR LOCATION: Cytoplasm.
sp|Q9QXX4|CMC2_MOUSE	Q9QXX4	Slc25a13 Aralar2	Slc25a13	Calcium-binding mitochondrial carrier protein Aralar2 OS=Mus musculus OX=10090 GN=Slc25a13 PE=1 SV=1	74467	376.72	62	42	37	53	51	2180000	1980000	2460000	4350000	33	28	67	47	68	79	Carbamidomethylation; Acetylation (Protein N-term); Deamidation (NQ); 2-amino-3-oxo-butanoic_acid; Mutation	integral component of membrane [GO:0016021]; mitochondrial inner membrane [GO:0005743]; mitochondrion [GO:0005739]; calcium ion binding [GO:0005509]; identical protein binding [GO:0042802]; L-aspartate transmembrane transporter activity [GO:0015183]; L-glutamate transmembrane transporter activity [GO:0005313]; transmembrane transporter activity [GO:0022857]; aspartate transmembrane transport [GO:…	aspartate transmembrane transport [GO:0015810]; ATP biosynthetic process [GO:0006754]; cellular respiration [GO:0045333]; L-glutamate transmembrane transport [GO:0015813]; malate-aspartate shuttle [GO:0043490]; response to calcium ion [GO:0051592]	calcium ion binding [GO:0005509]; identical protein binding [GO:0042802]; L-aspartate transmembrane transporter activity [GO:0015183]; L-glutamate transmembrane transporter activity [GO:0005313]; transmembrane transporter activity [GO:0022857]	integral component of membrane [GO:0016021]; mitochondrial inner membrane [GO:0005743]; mitochondrion [GO:0005739]	SUBCELLULAR LOCATION: Mitochondrion inner membrane {ECO:0000250|UniProtKB:Q9UJS0}; Multi-pass membrane protein {ECO:0000250|UniProtKB:Q9UJS0}.
sp|Q9DBG1|CP27A_MOUSE	Q9DBG1	Cyp27a1	Cyp27a1	Sterol 26-hydroxylase mitochondrial OS=Mus musculus OX=10090 GN=Cyp27a1 PE=1 SV=1	60720	375.85	50	41	30	41	41	2580000	1080000	1950000	3020000	23	23	38	24	34	42	Carbamidomethylation; Deamidation (NQ); 2-amino-3-oxo-butanoic_acid; Mutation	mitochondrial envelope [GO:0005740]; mitochondrial inner membrane [GO:0005743]; mitochondrion [GO:0005739]; cholestanetetraol 26-dehydrogenase activity [GO:0047748]; cholestanetriol 26-monooxygenase activity [GO:0047749]; cholesterol 26-hydroxylase activity [GO:0031073]; cholesterol 7-alpha-monooxygenase activity [GO:0008123]; cholesterol monooxygenase (side-chain-cleaving) activity [GO:0008386];…	bile acid biosynthetic process [GO:0006699]; C21-steroid hormone biosynthetic process [GO:0006700]; calcitriol biosynthetic process from calciol [GO:0036378]; cholesterol catabolic process [GO:0006707]; cholesterol metabolic process [GO:0008203]	cholestanetetraol 26-dehydrogenase activity [GO:0047748]; cholestanetriol 26-monooxygenase activity [GO:0047749]; cholesterol 26-hydroxylase activity [GO:0031073]; cholesterol 7-alpha-monooxygenase activity [GO:0008123]; cholesterol monooxygenase (side-chain-cleaving) activity [GO:0008386]; heme binding [GO:0020037]; Hsp70 protein binding [GO:0030544]; iron ion binding [GO:0005506]; vitamin D3 25…	mitochondrial envelope [GO:0005740]; mitochondrial inner membrane [GO:0005743]; mitochondrion [GO:0005739]	SUBCELLULAR LOCATION: Mitochondrion inner membrane {ECO:0000250|UniProtKB:P17178}; Peripheral membrane protein {ECO:0000250|UniProtKB:P17178}. Note=Post-translationally targeted to mitochondria. All three of the receptor proteins in the TOM complex, TOMM70, TOMM20 and TOMM22 are required for the translocation across the mitochondrial outer membrane. After translocation into the matrix, associates…
sp|Q9Z2I8|SUCB2_MOUSE	Q9Z2I8	Suclg2	Suclg2	Succinate--CoA ligase [GDP-forming] subunit beta mitochondrial OS=Mus musculus OX=10090 GN=Suclg2 PE=1 SV=3	46840	375.59	57	43	48	42	50	2270000	3920000	1720000	3050000	22	22	40	44	33	47	Carbamidomethylation; Deamidation (NQ)	mitochondrion [GO:0005739]; plasma membrane [GO:0005886]; protein-containing complex [GO:0032991]; succinate-CoA ligase complex [GO:0042709]; succinate-CoA ligase complex (GDP-forming) [GO:0045244]; ATP binding [GO:0005524]; GDP binding [GO:0019003]; GTP binding [GO:0005525]; magnesium ion binding [GO:0000287]; protein-containing complex binding [GO:0044877]; succinate-CoA ligase (ADP-forming) ac…	succinate metabolic process [GO:0006105]; succinyl-CoA metabolic process [GO:0006104]; tricarboxylic acid cycle [GO:0006099]	ATP binding [GO:0005524]; GDP binding [GO:0019003]; GTP binding [GO:0005525]; magnesium ion binding [GO:0000287]; protein-containing complex binding [GO:0044877]; succinate-CoA ligase (ADP-forming) activity [GO:0004775]; succinate-CoA ligase (GDP-forming) activity [GO:0004776]; succinate-semialdehyde dehydrogenase (NAD+) activity [GO:0004777]	mitochondrion [GO:0005739]; plasma membrane [GO:0005886]; protein-containing complex [GO:0032991]; succinate-CoA ligase complex [GO:0042709]; succinate-CoA ligase complex (GDP-forming) [GO:0045244]	SUBCELLULAR LOCATION: Mitochondrion {ECO:0000255|HAMAP-Rule:MF_03221}.
sp|Q9QYG0|NDRG2_MOUSE	Q9QYG0	Ndrg2 Kiaa1248 Ndr2	Ndrg2	Protein NDRG2 OS=Mus musculus OX=10090 GN=Ndrg2 PE=1 SV=1	40789	374.66	69	55	67	43	35	2440000	5010000	1600000	2460000	20	20	38	57	32	32	Carbamidomethylation; Oxidation (M); Acetylation (Protein N-term); Deamidation (NQ); Dehydration; Mutation	cytoplasm [GO:0005737]; glutamatergic synapse [GO:0098978]; Golgi apparatus [GO:0005794]; growth cone [GO:0030426]; nucleus [GO:0005634]; perinuclear region of cytoplasm [GO:0048471]; cell differentiation [GO:0030154]; negative regulation of cytokine production [GO:0001818]; negative regulation of ERK1 and ERK2 cascade [GO:0070373]; negative regulation of smooth muscle cell proliferation [GO:0048…	cell differentiation [GO:0030154]; negative regulation of cytokine production [GO:0001818]; negative regulation of ERK1 and ERK2 cascade [GO:0070373]; negative regulation of smooth muscle cell proliferation [GO:0048662]; nervous system development [GO:0007399]; postsynapse organization [GO:0099173]; regulation of platelet-derived growth factor production [GO:0090361]; regulation of vascular endot…		cytoplasm [GO:0005737]; glutamatergic synapse [GO:0098978]; Golgi apparatus [GO:0005794]; growth cone [GO:0030426]; nucleus [GO:0005634]; perinuclear region of cytoplasm [GO:0048471]	SUBCELLULAR LOCATION: Cytoplasm {ECO:0000269|PubMed:14985363, ECO:0000269|PubMed:16520977}. Cytoplasm, perinuclear region {ECO:0000250}. Cell projection, growth cone {ECO:0000250}. Note=In neurons, seems to concentrate at axonal growth cone. Perinuclear in neurons (By similarity). {ECO:0000250}.
sp|O88587|COMT_MOUSE	O88587	Comt Comt1	Comt	Catechol O-methyltransferase OS=Mus musculus OX=10090 GN=Comt PE=1 SV=2	29486	374.59	73	69	63	66	65	4550000	4130000	2180000	5710000	21	21	70	68	44	52	Carbamidomethylation; Oxidation (M); Acetylation (N-term); Deamidation (R); Mutation	axon [GO:0030424]; cell body [GO:0044297]; cytosol [GO:0005829]; dendrite [GO:0030425]; dendritic spine [GO:0043197]; integral component of membrane [GO:0016021]; intracellular membrane-bounded organelle [GO:0043231]; membrane [GO:0016020]; mitochondrion [GO:0005739]; postsynaptic membrane [GO:0045211]; catechol O-methyltransferase activity [GO:0016206]; L-dopa O-methyltransferase activity [GO:01…	catecholamine catabolic process [GO:0042424]; cellular response to phosphate starvation [GO:0016036]; developmental process [GO:0032502]; dopamine catabolic process [GO:0042420]; dopamine metabolic process [GO:0042417]; estrogen metabolic process [GO:0008210]; female pregnancy [GO:0007565]; learning [GO:0007612]; methylation [GO:0032259]; multicellular organismal reproductive process [GO:0048609]…	catechol O-methyltransferase activity [GO:0016206]; L-dopa O-methyltransferase activity [GO:0102084]; magnesium ion binding [GO:0000287]; O-methyltransferase activity [GO:0008171]; orcinol O-methyltransferase activity [GO:0102938]	axon [GO:0030424]; cell body [GO:0044297]; cytosol [GO:0005829]; dendrite [GO:0030425]; dendritic spine [GO:0043197]; integral component of membrane [GO:0016021]; intracellular membrane-bounded organelle [GO:0043231]; membrane [GO:0016020]; mitochondrion [GO:0005739]; postsynaptic membrane [GO:0045211]	SUBCELLULAR LOCATION: [Isoform Soluble]: Cytoplasm {ECO:0000250|UniProtKB:P22734}.; SUBCELLULAR LOCATION: [Isoform Membrane-bound]: Cell membrane {ECO:0000250|UniProtKB:P22734}; Single-pass type II membrane protein {ECO:0000255}; Extracellular side {ECO:0000250|UniProtKB:P22734}.
sp|P11679|K2C8_MOUSE	P11679	Krt8 Krt2-8	Krt8	Keratin type II cytoskeletal 8 OS=Mus musculus OX=10090 GN=Krt8 PE=1 SV=4	54565	374.48	73	45	52	64	56	3760000	3710000	4120000	8840000	37	30	45	61	113	88	Oxidation (M); Deamidation (NQ); Methionine replacement by azido homoalanine	apicolateral plasma membrane [GO:0016327]; cell periphery [GO:0071944]; cell-cell junction [GO:0005911]; costamere [GO:0043034]; cytoplasm [GO:0005737]; dystrophin-associated glycoprotein complex [GO:0016010]; intermediate filament [GO:0005882]; intermediate filament cytoskeleton [GO:0045111]; keratin filament [GO:0045095]; nuclear matrix [GO:0016363]; nucleoplasm [GO:0005654]; sarcolemma [GO:004…	cell differentiation involved in embryonic placenta development [GO:0060706]; cell morphogenesis involved in differentiation [GO:0000904]; extrinsic apoptotic signaling pathway [GO:0097191]; hepatocyte apoptotic process [GO:0097284]; multicellular organism development [GO:0007275]; response to hydrostatic pressure [GO:0051599]; response to other organism [GO:0051707]; sarcomere organization [GO:0…	protein-containing complex binding [GO:0044877]; scaffold protein binding [GO:0097110]	apicolateral plasma membrane [GO:0016327]; cell-cell junction [GO:0005911]; cell periphery [GO:0071944]; costamere [GO:0043034]; cytoplasm [GO:0005737]; dystrophin-associated glycoprotein complex [GO:0016010]; intermediate filament [GO:0005882]; intermediate filament cytoskeleton [GO:0045111]; keratin filament [GO:0045095]; nuclear matrix [GO:0016363]; nucleoplasm [GO:0005654]; sarcolemma [GO:004…	SUBCELLULAR LOCATION: Cytoplasm {ECO:0000250}. Nucleus, nucleoplasm {ECO:0000250}. Nucleus matrix {ECO:0000250}.
sp|P52196|THTR_MOUSE	P52196	Tst	Tst	Thiosulfate sulfurtransferase OS=Mus musculus OX=10090 GN=Tst PE=1 SV=3	33466	373.83	59	54	48	47	53	5340000	5400000	2190000	5560000	21	18	59	72	36	67	Carbamidomethylation; Acetylation (Protein N-term); Deamidation (NQ); 2-amino-3-oxo-butanoic_acid; Mutation	mitochondrial inner membrane [GO:0005743]; mitochondrial matrix [GO:0005759]; mitochondrion [GO:0005739]; 5S rRNA binding [GO:0008097]; thiosulfate sulfurtransferase activity [GO:0004792]; epithelial cell differentiation [GO:0030855]; rRNA import into mitochondrion [GO:0035928]; rRNA transport [GO:0051029]; transsulfuration [GO:0019346]	epithelial cell differentiation [GO:0030855]; rRNA import into mitochondrion [GO:0035928]; rRNA transport [GO:0051029]; transsulfuration [GO:0019346]	5S rRNA binding [GO:0008097]; thiosulfate sulfurtransferase activity [GO:0004792]	mitochondrial inner membrane [GO:0005743]; mitochondrial matrix [GO:0005759]; mitochondrion [GO:0005739]	SUBCELLULAR LOCATION: Mitochondrion matrix.
sp|P06151|LDHA_MOUSE	P06151	Ldha Ldh-1 Ldh1	Ldha	L-lactate dehydrogenase A chain OS=Mus musculus OX=10090 GN=Ldha PE=1 SV=3	36499	373.62	79	72	75	63	55	7930000	4230000	4340000	8280000	24	21	81	78	84	72	Carbamidomethylation; Deamidation (NQ); Pyro-glu from Q; Mutation	cytosol [GO:0005829]; mitochondrion [GO:0005739]; sperm fibrous sheath [GO:0035686]; identical protein binding [GO:0042802]; L-lactate dehydrogenase activity [GO:0004459]; lactate dehydrogenase activity [GO:0004457]; cellular response to extracellular stimulus [GO:0031668]; glucose catabolic process to lactate via pyruvate [GO:0019661]; lactate biosynthetic process from pyruvate [GO:0019244]	cellular response to extracellular stimulus [GO:0031668]; glucose catabolic process to lactate via pyruvate [GO:0019661]; lactate biosynthetic process from pyruvate [GO:0019244]	identical protein binding [GO:0042802]; lactate dehydrogenase activity [GO:0004457]; L-lactate dehydrogenase activity [GO:0004459]	cytosol [GO:0005829]; mitochondrion [GO:0005739]; sperm fibrous sheath [GO:0035686]	SUBCELLULAR LOCATION: Cytoplasm.
sp|P17742|PPIA_MOUSE	P17742	Ppia	Ppia	Peptidyl-prolyl cis-trans isomerase A OS=Mus musculus OX=10090 GN=Ppia PE=1 SV=2	17971	372.7	84	73	80	69	76	8710000	11000000	5530000	12700000	21	17	97	55	40	86	Carbamidomethylation; Acetylation (Protein N-term); Deamidation (NQ); Ethylation; Aminoethylcysteine; 2 more	cytoplasm [GO:0005737]; cytosol [GO:0005829]; extracellular region [GO:0005576]; extracellular space [GO:0005615]; intracellular membrane-bounded organelle [GO:0043231]; myelin sheath [GO:0043209]; nucleus [GO:0005634]; protein-containing complex [GO:0032991]; cyclosporin A binding [GO:0016018]; heparan sulfate binding [GO:1904399]; integrin binding [GO:0005178]; peptidyl-prolyl cis-trans isomera…	activation of MAPK activity [GO:0000187]; activation of protein kinase B activity [GO:0032148]; apoptotic process [GO:0006915]; cell adhesion molecule production [GO:0060352]; cellular response to oxidative stress [GO:0034599]; endothelial cell activation [GO:0042118]; leukocyte chemotaxis [GO:0030595]; lipid droplet organization [GO:0034389]; negative regulation of oxidative stress-induced intri…	cyclosporin A binding [GO:0016018]; heparan sulfate binding [GO:1904399]; integrin binding [GO:0005178]; peptidyl-prolyl cis-trans isomerase activity [GO:0003755]	cytoplasm [GO:0005737]; cytosol [GO:0005829]; extracellular region [GO:0005576]; extracellular space [GO:0005615]; intracellular membrane-bounded organelle [GO:0043231]; myelin sheath [GO:0043209]; nucleus [GO:0005634]; protein-containing complex [GO:0032991]	SUBCELLULAR LOCATION: Cytoplasm {ECO:0000250|UniProtKB:P62937}. Secreted {ECO:0000250|UniProtKB:P62937}. Nucleus {ECO:0000250|UniProtKB:P62937}. Note=Secretion occurs in response to oxidative stress in vascular smooth muscle through a vesicular secretory pathway that involves actin remodeling and myosin II activation, and mediates ERK1/2 activation. {ECO:0000250|UniProtKB:P62937}.
sp|P17717|UDB17_MOUSE	P17717	Ugt2b17 Ugt2b5	Ugt2b17	UDP-glucuronosyltransferase 2B17 OS=Mus musculus OX=10090 GN=Ugt2b17 PE=1 SV=1	60856	372.37	44	30	38	30	32	291000		139000	307000	21	1	68	64	55	94	Carbamidomethylation; Deamidation (NQ); Methylation(KR); Carbamylation; Ammonia-loss (N); Mutation	endoplasmic reticulum [GO:0005783]; endoplasmic reticulum membrane [GO:0005789]; integral component of membrane [GO:0016021]; intracellular membrane-bounded organelle [GO:0043231]; mitochondrial inner membrane [GO:0005743]; nuclear outer membrane [GO:0005640]; glucuronosyltransferase activity [GO:0015020]; cellular glucuronidation [GO:0052695]; estrogen metabolic process [GO:0008210]	cellular glucuronidation [GO:0052695]; estrogen metabolic process [GO:0008210]	glucuronosyltransferase activity [GO:0015020]	endoplasmic reticulum [GO:0005783]; endoplasmic reticulum membrane [GO:0005789]; integral component of membrane [GO:0016021]; intracellular membrane-bounded organelle [GO:0043231]; mitochondrial inner membrane [GO:0005743]; nuclear outer membrane [GO:0005640]	SUBCELLULAR LOCATION: Endoplasmic reticulum membrane {ECO:0000250|UniProtKB:O75795}; Single-pass membrane protein {ECO:0000255}.
sp|Q8VCN5|CGL_MOUSE	Q8VCN5	Cth	Cth	Cystathionine gamma-lyase OS=Mus musculus OX=10090 GN=Cth PE=1 SV=1	43567	372.12	69	55	61	67	56	5280000	8490000	3170000	5830000	23	23	76	93	47	63	Carbamidomethylation; Deamidation (NQ); Mutation	cytoplasm [GO:0005737]; cytosol [GO:0005829]; calmodulin binding [GO:0005516]; carbon-sulfur lyase activity [GO:0016846]; cystathionine beta-lyase activity [GO:0004121]; cystathionine gamma-lyase activity [GO:0004123]; identical protein binding [GO:0042802]; L-cysteine desulfhydrase activity [GO:0080146]; L-cystine L-cysteine-lyase (deaminating) [GO:0044540]; pyridoxal phosphate binding [GO:00301…	cellular response to leukemia inhibitory factor [GO:1990830]; cysteine biosynthetic process [GO:0019344]; cysteine biosynthetic process via cystathionine [GO:0019343]; glutathione metabolic process [GO:0006749]; homocysteine metabolic process [GO:0050667]; hydrogen sulfide biosynthetic process [GO:0070814]; negative regulation of apoptotic process [GO:0043066]; negative regulation of apoptotic si…	calmodulin binding [GO:0005516]; carbon-sulfur lyase activity [GO:0016846]; cystathionine beta-lyase activity [GO:0004121]; cystathionine gamma-lyase activity [GO:0004123]; identical protein binding [GO:0042802]; L-cysteine desulfhydrase activity [GO:0080146]; L-cystine L-cysteine-lyase (deaminating) [GO:0044540]; pyridoxal phosphate binding [GO:0030170]	cytoplasm [GO:0005737]; cytosol [GO:0005829]	SUBCELLULAR LOCATION: Cytoplasm {ECO:0000250}.
sp|Q99J08|S14L2_MOUSE	Q99J08	Sec14l2	Sec14l2	SEC14-like protein 2 OS=Mus musculus OX=10090 GN=Sec14l2 PE=1 SV=1	46300	372.04	64	57	45	53	61	4160000	3210000	2120000	4210000	21	19	52	44	32	53	Carbamidomethylation; Deamidation (NQ); Pyro-glu from Q; Mutation	cytosol [GO:0005829]; nucleoplasm [GO:0005654]; enzyme activator activity [GO:0008047]; lipid binding [GO:0008289]; transferase activity, transferring alkyl or aryl (other than methyl) groups [GO:0016765]; positive regulation of cholesterol biosynthetic process [GO:0045542]	positive regulation of cholesterol biosynthetic process [GO:0045542]	enzyme activator activity [GO:0008047]; lipid binding [GO:0008289]; transferase activity, transferring alkyl or aryl (other than methyl) groups [GO:0016765]	cytosol [GO:0005829]; nucleoplasm [GO:0005654]	SUBCELLULAR LOCATION: Cytoplasm {ECO:0000250}. Nucleus {ECO:0000250}. Note=Cytoplasmic in absence of alpha-tocopherol, and nuclear in presence of alpha-tocopherol. {ECO:0000250}.
sp|P56593|CP2AC_MOUSE	P56593	Cyp2a12	Cyp2a12	Cytochrome P450 2A12 OS=Mus musculus OX=10090 GN=Cyp2a12 PE=1 SV=2	56179	371.3	73	63	37	41	63	1200000	514000	968000	2030000	34	17	61	44	35	71	Carbamidomethylation; Deamidation (NQ)	cytoplasm [GO:0005737]; endoplasmic reticulum membrane [GO:0005789]; intracellular membrane-bounded organelle [GO:0043231]; arachidonic acid epoxygenase activity [GO:0008392]; aromatase activity [GO:0070330]; heme binding [GO:0020037]; iron ion binding [GO:0005506]; oxidoreductase activity, acting on paired donors, with incorporation or reduction of molecular oxygen, reduced flavin or flavoprotei…	coumarin metabolic process [GO:0009804]; epoxygenase P450 pathway [GO:0019373]; exogenous drug catabolic process [GO:0042738]; organic acid metabolic process [GO:0006082]; xenobiotic metabolic process [GO:0006805]	arachidonic acid epoxygenase activity [GO:0008392]; aromatase activity [GO:0070330]; heme binding [GO:0020037]; iron ion binding [GO:0005506]; oxidoreductase activity, acting on paired donors, with incorporation or reduction of molecular oxygen, reduced flavin or flavoprotein as one donor, and incorporation of one atom of oxygen [GO:0016712]; steroid hydroxylase activity [GO:0008395]	cytoplasm [GO:0005737]; endoplasmic reticulum membrane [GO:0005789]; intracellular membrane-bounded organelle [GO:0043231]	SUBCELLULAR LOCATION: Endoplasmic reticulum membrane; Peripheral membrane protein. Microsome membrane; Peripheral membrane protein.
sp|Q05421|CP2E1_MOUSE	Q05421	Cyp2e1 Cyp2e Cyp2e-1	Cyp2e1	Cytochrome P450 2E1 OS=Mus musculus OX=10090 GN=Cyp2e1 PE=1 SV=1	56805	370.93	60	39	40	40	44	3850000	2280000	2120000	5990000	32	32	58	44	35	77	Carbamidomethylation; Acetylation (N-term); Tri nitro benzene; Mutation	cytoplasm [GO:0005737]; endoplasmic reticulum [GO:0005783]; endoplasmic reticulum membrane [GO:0005789]; Golgi membrane [GO:0000139]; intracellular membrane-bounded organelle [GO:0043231]; intrinsic component of endoplasmic reticulum membrane [GO:0031227]; mitochondrial inner membrane [GO:0005743]; mitochondrion [GO:0005739]; 4-nitrophenol 2-monooxygenase activity [GO:0018601]; arachidonic acid e…	4-nitrophenol metabolic process [GO:0018960]; drug metabolic process [GO:0017144]; epoxygenase P450 pathway [GO:0019373]; exogenous drug catabolic process [GO:0042738]; heterocycle metabolic process [GO:0046483]; lipid hydroxylation [GO:0002933]; monoterpenoid metabolic process [GO:0016098]; organic acid metabolic process [GO:0006082]; response to bacterium [GO:0009617]; response to ethanol [GO:0…	4-nitrophenol 2-monooxygenase activity [GO:0018601]; arachidonic acid epoxygenase activity [GO:0008392]; aromatase activity [GO:0070330]; enzyme binding [GO:0019899]; heme binding [GO:0020037]; Hsp70 protein binding [GO:0030544]; Hsp90 protein binding [GO:0051879]; iron ion binding [GO:0005506]; monooxygenase activity [GO:0004497]; oxidoreductase activity [GO:0016491]; oxidoreductase activity, ac…	cytoplasm [GO:0005737]; endoplasmic reticulum [GO:0005783]; endoplasmic reticulum membrane [GO:0005789]; Golgi membrane [GO:0000139]; intracellular membrane-bounded organelle [GO:0043231]; intrinsic component of endoplasmic reticulum membrane [GO:0031227]; mitochondrial inner membrane [GO:0005743]; mitochondrion [GO:0005739]	SUBCELLULAR LOCATION: Endoplasmic reticulum membrane {ECO:0000250|UniProtKB:P05182}; Peripheral membrane protein {ECO:0000250|UniProtKB:P05182}. Microsome membrane {ECO:0000250|UniProtKB:P05182}; Peripheral membrane protein {ECO:0000250|UniProtKB:P05182}. Mitochondrion inner membrane {ECO:0000250|UniProtKB:P05182}; Peripheral membrane protein {ECO:0000250|UniProtKB:P05182}. Note=Post-translationa…
tr|K9J7B2|K9J7B2_MOUSE	K9J7B2	Ugt1a6b	Ugt1a6b	UDP-glucuronosyltransferase OS=Mus musculus OX=10090 GN=Ugt1a6b PE=1 SV=1	60491	370.59	51	35	34	34	38	231000	63700	261000	460000	22	4	38	41	23	57	Carbamidomethylation; Deamidation (NQ); 2-amino-3-oxo-butanoic_acid; Mutation	endoplasmic reticulum [GO:0005783]; integral component of membrane [GO:0016021]; intracellular membrane-bounded organelle [GO:0043231]; protein-containing complex [GO:0032991]; enzyme binding [GO:0019899]; glucuronosyltransferase activity [GO:0015020]; protein heterodimerization activity [GO:0046982]; protein homodimerization activity [GO:0042803]; protein-containing complex binding [GO:0044877];…	flavonoid glucuronidation [GO:0052696]; xenobiotic glucuronidation [GO:0052697]	enzyme binding [GO:0019899]; glucuronosyltransferase activity [GO:0015020]; protein-containing complex binding [GO:0044877]; protein heterodimerization activity [GO:0046982]; protein homodimerization activity [GO:0042803]	endoplasmic reticulum [GO:0005783]; integral component of membrane [GO:0016021]; intracellular membrane-bounded organelle [GO:0043231]; protein-containing complex [GO:0032991]	SUBCELLULAR LOCATION: Membrane {ECO:0000256|RuleBase:RU362059}; Single-pass membrane protein {ECO:0000256|RuleBase:RU362059}.
sp|P54071|IDHP_MOUSE	P54071	Idh2	Idh2	Isocitrate dehydrogenase [NADP] mitochondrial OS=Mus musculus OX=10090 GN=Idh2 PE=1 SV=3	50906	370.1	52	41	41	42	40	1650000	2140000	1210000	2390000	25	21	52	45	37	57	Carbamidomethylation; Oxidation (M); Carbamylation	cytosol [GO:0005829]; mitochondrial inner membrane [GO:0005743]; mitochondrion [GO:0005739]; peroxisome [GO:0005777]; isocitrate dehydrogenase (NADP+) activity [GO:0004450]; isocitrate dehydrogenase activity [GO:0004448]; magnesium ion binding [GO:0000287]; NAD binding [GO:0051287]; 2-oxoglutarate metabolic process [GO:0006103]; glyoxylate cycle [GO:0006097]; isocitrate metabolic process [GO:0006…	2-oxoglutarate metabolic process [GO:0006103]; glyoxylate cycle [GO:0006097]; isocitrate metabolic process [GO:0006102]; NADP biosynthetic process [GO:0006741]; NADP metabolic process [GO:0006739]; negative regulation of glial cell migration [GO:1903976]; negative regulation of glial cell proliferation [GO:0060253]; negative regulation of matrix metallopeptidase secretion [GO:1904465]; tricarboxy…	isocitrate dehydrogenase (NADP+) activity [GO:0004450]; isocitrate dehydrogenase activity [GO:0004448]; magnesium ion binding [GO:0000287]; NAD binding [GO:0051287]	cytosol [GO:0005829]; mitochondrial inner membrane [GO:0005743]; mitochondrion [GO:0005739]; peroxisome [GO:0005777]	SUBCELLULAR LOCATION: Mitochondrion.
sp|Q91V92|ACLY_MOUSE	Q91V92	Acly	Acly	ATP-citrate synthase OS=Mus musculus OX=10090 GN=Acly PE=1 SV=1	119728	369.7	40	27	18	30	31	1350000	1170000	1990000	2920000	41	41	55	30	45	54	Carbamidomethylation; Oxidation (M); Acetylation (Protein N-term); Dehydration; Mutation	cytosol [GO:0005829]; mitochondrion [GO:0005739]; nucleoplasm [GO:0005654]; plasma membrane [GO:0005886]; ATP binding [GO:0005524]; ATP citrate synthase activity [GO:0003878]; metal ion binding [GO:0046872]; acetyl-CoA biosynthetic process [GO:0006085]; acetyl-CoA metabolic process [GO:0006084]; citrate metabolic process [GO:0006101]; fatty acid biosynthetic process [GO:0006633]; lipid biosynthet…	acetyl-CoA biosynthetic process [GO:0006085]; acetyl-CoA metabolic process [GO:0006084]; citrate metabolic process [GO:0006101]; fatty acid biosynthetic process [GO:0006633]; lipid biosynthetic process [GO:0008610]; oxaloacetate metabolic process [GO:0006107]	ATP binding [GO:0005524]; ATP citrate synthase activity [GO:0003878]; metal ion binding [GO:0046872]	cytosol [GO:0005829]; mitochondrion [GO:0005739]; nucleoplasm [GO:0005654]; plasma membrane [GO:0005886]	SUBCELLULAR LOCATION: Cytoplasm, cytosol {ECO:0000250|UniProtKB:P53396}.
sp|P99029|PRDX5_MOUSE	P99029	Prdx5 Prdx6	Prdx5	Peroxiredoxin-5 mitochondrial OS=Mus musculus OX=10090 GN=Prdx5 PE=1 SV=2	21897	369.5	57	57	57	57	46	5090000	7920000	2490000	5860000	17	17	70	52	34	43	Carbamidomethylation; Deamidation (NQ); Mutation	cytoplasm [GO:0005737]; cytoplasmic vesicle [GO:0031410]; cytosol [GO:0005829]; intracellular membrane-bounded organelle [GO:0043231]; mitochondrion [GO:0005739]; nucleus [GO:0005634]; perinuclear region of cytoplasm [GO:0048471]; peroxisomal matrix [GO:0005782]; peroxisome [GO:0005777]; antioxidant activity [GO:0016209]; cysteine-type endopeptidase inhibitor activity involved in apoptotic proces…	cell redox homeostasis [GO:0045454]; cellular response to oxidative stress [GO:0034599]; cellular response to reactive oxygen species [GO:0034614]; hydrogen peroxide catabolic process [GO:0042744]; NADPH oxidation [GO:0070995]; negative regulation of apoptotic process [GO:0043066]; negative regulation of oxidoreductase activity [GO:0051354]; negative regulation of transcription by RNA polymerase …	antioxidant activity [GO:0016209]; cysteine-type endopeptidase inhibitor activity involved in apoptotic process [GO:0043027]; peroxidase activity [GO:0004601]; peroxiredoxin activity [GO:0051920]; peroxynitrite reductase activity [GO:0072541]; RNA polymerase III transcription regulatory region sequence-specific DNA binding [GO:0001016]; signaling receptor binding [GO:0005102]; thioredoxin peroxid…	cytoplasm [GO:0005737]; cytoplasmic vesicle [GO:0031410]; cytosol [GO:0005829]; intracellular membrane-bounded organelle [GO:0043231]; mitochondrion [GO:0005739]; nucleus [GO:0005634]; perinuclear region of cytoplasm [GO:0048471]; peroxisomal matrix [GO:0005782]; peroxisome [GO:0005777]	SUBCELLULAR LOCATION: [Isoform Mitochondrial]: Mitochondrion {ECO:0000250|UniProtKB:P30044}.; SUBCELLULAR LOCATION: [Isoform Cytoplasmic+peroxisomal]: Cytoplasm {ECO:0000250|UniProtKB:P30044}. Peroxisome matrix {ECO:0000250|UniProtKB:P30044}.
sp|Q8VC12|HUTU_MOUSE	Q8VC12	Uroc1	Uroc1	Urocanate hydratase OS=Mus musculus OX=10090 GN=Uroc1 PE=1 SV=2	74590	368.59	59	40	37	48	30	3080000	2850000	2610000	4160000	33	33	52	44	51	58	Carbamidomethylation; Oxidation (M); Acetylation (Protein N-term); Deamidation (NQ); Pyro-glu from Q; Mutation	cytosol [GO:0005829]; urocanate hydratase activity [GO:0016153]; histidine catabolic process [GO:0006548]; histidine catabolic process to glutamate and formamide [GO:0019556]; histidine catabolic process to glutamate and formate [GO:0019557]	histidine catabolic process [GO:0006548]; histidine catabolic process to glutamate and formamide [GO:0019556]; histidine catabolic process to glutamate and formate [GO:0019557]	urocanate hydratase activity [GO:0016153]	cytosol [GO:0005829]
sp|Q64435|UD16_MOUSE	Q64435	Ugt1a6 Ugt1 Ugt1a6a Ugt1a7	Ugt1a6	UDP-glucuronosyltransferase 1-6 OS=Mus musculus OX=10090 GN=Ugt1a6 PE=1 SV=1	60439	368.33	51	33	38	31	36	128000	56800	110000	238000	22	4	36	42	18	55	Carbamidomethylation; Deamidation (NQ); 2-amino-3-oxo-butanoic_acid; Mutation	endoplasmic reticulum [GO:0005783]; endoplasmic reticulum membrane [GO:0005789]; integral component of membrane [GO:0016021]; intracellular membrane-bounded organelle [GO:0043231]; mitochondrial inner membrane [GO:0005743]; protein-containing complex [GO:0032991]; enzyme binding [GO:0019899]; glucuronosyltransferase activity [GO:0015020]; protein heterodimerization activity [GO:0046982]; protein …	flavonoid glucuronidation [GO:0052696]; glucuronate metabolic process [GO:0019585]; xenobiotic glucuronidation [GO:0052697]	enzyme binding [GO:0019899]; glucuronosyltransferase activity [GO:0015020]; protein-containing complex binding [GO:0044877]; protein heterodimerization activity [GO:0046982]; protein homodimerization activity [GO:0042803]	endoplasmic reticulum [GO:0005783]; endoplasmic reticulum membrane [GO:0005789]; integral component of membrane [GO:0016021]; intracellular membrane-bounded organelle [GO:0043231]; mitochondrial inner membrane [GO:0005743]; protein-containing complex [GO:0032991]	SUBCELLULAR LOCATION: Microsome. Endoplasmic reticulum membrane {ECO:0000305}; Single-pass membrane protein {ECO:0000305}.
sp|Q64471|GSTT1_MOUSE	Q64471	Gstt1	Gstt1	Glutathione S-transferase theta-1 OS=Mus musculus OX=10090 GN=Gstt1 PE=1 SV=4	27374	368.04	60	40	49	41	32	1370000	1610000	625000	891000	16	15	26	34	18	26	Carbamidomethylation; Oxidation (M); Acetylation (Protein N-term); Methylation(KR); Dehydration	cytoplasm [GO:0005737]; cytosol [GO:0005829]; nucleus [GO:0005634]; alkylhalidase activity [GO:0047651]; glutathione peroxidase activity [GO:0004602]; glutathione transferase activity [GO:0004364]; aging [GO:0007568]; dichloromethane metabolic process [GO:0018900]; DNA modification [GO:0006304]; glutathione metabolic process [GO:0006749]; response to drug [GO:0042493]; response to salicylic acid …	aging [GO:0007568]; dichloromethane metabolic process [GO:0018900]; DNA modification [GO:0006304]; glutathione metabolic process [GO:0006749]; response to drug [GO:0042493]; response to salicylic acid [GO:0009751]; response to selenium ion [GO:0010269]; response to vitamin E [GO:0033197]	alkylhalidase activity [GO:0047651]; glutathione peroxidase activity [GO:0004602]; glutathione transferase activity [GO:0004364]	cytoplasm [GO:0005737]; cytosol [GO:0005829]; nucleus [GO:0005634]	SUBCELLULAR LOCATION: Cytoplasm. Nucleus.
sp|Q6XVG2|CP254_MOUSE	Q6XVG2	Cyp2c54	Cyp2c54	Cytochrome P450 2C54 OS=Mus musculus OX=10090 GN=Cyp2c54 PE=1 SV=1	55858	367.18	68	48	50	51	54	526000	310000	645000	656000	32	11	67	64	43	72	Carbamidomethylation; Deamidation (NQ); 2-amino-3-oxo-butanoic_acid; Mutation	cytoplasm [GO:0005737]; endoplasmic reticulum membrane [GO:0005789]; intracellular membrane-bounded organelle [GO:0043231]; arachidonic acid epoxygenase activity [GO:0008392]; aromatase activity [GO:0070330]; heme binding [GO:0020037]; iron ion binding [GO:0005506]; linoleic acid epoxygenase activity [GO:0071614]; oxidoreductase activity, acting on paired donors, with incorporation or reduction o…	arachidonic acid metabolic process [GO:0019369]; epoxygenase P450 pathway [GO:0019373]; exogenous drug catabolic process [GO:0042738]; linoleic acid metabolic process [GO:0043651]; organic acid metabolic process [GO:0006082]; xenobiotic metabolic process [GO:0006805]	arachidonic acid epoxygenase activity [GO:0008392]; aromatase activity [GO:0070330]; heme binding [GO:0020037]; iron ion binding [GO:0005506]; linoleic acid epoxygenase activity [GO:0071614]; oxidoreductase activity, acting on paired donors, with incorporation or reduction of molecular oxygen, reduced flavin or flavoprotein as one donor, and incorporation of one atom of oxygen [GO:0016712]; stero…	cytoplasm [GO:0005737]; endoplasmic reticulum membrane [GO:0005789]; intracellular membrane-bounded organelle [GO:0043231]	SUBCELLULAR LOCATION: Endoplasmic reticulum membrane {ECO:0000269|PubMed:15102943}; Peripheral membrane protein {ECO:0000269|PubMed:15102943}. Microsome membrane {ECO:0000269|PubMed:15102943}; Peripheral membrane protein {ECO:0000269|PubMed:15102943}.
sp|P06745|G6PI_MOUSE	P06745	Gpi Gpi1	Gpi	Glucose-6-phosphate isomerase OS=Mus musculus OX=10090 GN=Gpi PE=1 SV=4	62767	366.6	58	34	36	26	39	1830000	1790000	931000	1570000	28	28	49	42	18	35	Carbamidomethylation; Acetylation (Protein N-term)	ciliary membrane [GO:0060170]; cytoplasm [GO:0005737]; cytosol [GO:0005829]; extracellular space [GO:0005615]; myelin sheath [GO:0043209]; neuron projection [GO:0043005]; nucleoplasm [GO:0005654]; plasma membrane [GO:0005886]; cytokine activity [GO:0005125]; glucose-6-phosphate isomerase activity [GO:0004347]; growth factor activity [GO:0008083]; monosaccharide binding [GO:0048029]; ubiquitin pro…	canonical glycolysis [GO:0061621]; carbohydrate metabolic process [GO:0005975]; erythrocyte homeostasis [GO:0034101]; gluconeogenesis [GO:0006094]; glucose 6-phosphate metabolic process [GO:0051156]; glucose homeostasis [GO:0042593]; glycolytic process [GO:0006096]; glycolytic process through glucose-6-phosphate [GO:0061620]; in utero embryonic development [GO:0001701]; learning or memory [GO:000…	cytokine activity [GO:0005125]; glucose-6-phosphate isomerase activity [GO:0004347]; growth factor activity [GO:0008083]; monosaccharide binding [GO:0048029]; ubiquitin protein ligase binding [GO:0031625]	ciliary membrane [GO:0060170]; cytoplasm [GO:0005737]; cytosol [GO:0005829]; extracellular space [GO:0005615]; myelin sheath [GO:0043209]; neuron projection [GO:0043005]; nucleoplasm [GO:0005654]; plasma membrane [GO:0005886]	SUBCELLULAR LOCATION: Cytoplasm {ECO:0000250|UniProtKB:P06744}. Secreted {ECO:0000250|UniProtKB:P06744}.
sp|O09173|HGD_MOUSE	O09173	Hgd Aku Hgo	Hgd	Homogentisate 1 2-dioxygenase OS=Mus musculus OX=10090 GN=Hgd PE=1 SV=2	49960	365.74	71	64	68	62	62	8630000	6710000	4540000	7180000	26	26	101	69	69	67	Carbamidomethylation; Deamidation (NQ); Pyro-glu from Q; Replacement of proton with ammonium ion; 2-amino-3-oxo-butanoic_acid; 3 more	cytoplasm [GO:0005737]; homogentisate 1,2-dioxygenase activity [GO:0004411]; identical protein binding [GO:0042802]; metal ion binding [GO:0046872]; cellular amino acid metabolic process [GO:0006520]; L-phenylalanine catabolic process [GO:0006559]; tyrosine catabolic process [GO:0006572]	cellular amino acid metabolic process [GO:0006520]; L-phenylalanine catabolic process [GO:0006559]; tyrosine catabolic process [GO:0006572]	homogentisate 1,2-dioxygenase activity [GO:0004411]; identical protein binding [GO:0042802]; metal ion binding [GO:0046872]	cytoplasm [GO:0005737]
sp|Q9DCX2|ATP5H_MOUSE	Q9DCX2	Atp5pd Atp5h	Atp5pd	ATP synthase subunit d mitochondrial OS=Mus musculus OX=10090 GN=Atp5pd PE=1 SV=3	18749	365.61	83	79	73	73	79	2800000	8630000	2110000	4610000	17	15	50	64	47	51	Carbamidomethylation; Oxidation (M); Acetylation (Protein N-term); Deamidation (NQ); Methionine replacement by azido homoalanine; Mutation	mitochondrial inner membrane [GO:0005743]; mitochondrial proton-transporting ATP synthase complex [GO:0005753]; mitochondrial proton-transporting ATP synthase complex, coupling factor F(o) [GO:0000276]; mitochondrial proton-transporting ATP synthase, stator stalk [GO:0000274]; mitochondrion [GO:0005739]; myelin sheath [GO:0043209]; protein-containing complex binding [GO:0044877]; proton-transport…	ATP metabolic process [GO:0046034]; ATP synthesis coupled proton transport [GO:0015986]; cellular response to peptide [GO:1901653]; mitochondrial ATP synthesis coupled proton transport [GO:0042776]	protein-containing complex binding [GO:0044877]; proton-transporting ATP synthase activity, rotational mechanism [GO:0046933]	mitochondrial inner membrane [GO:0005743]; mitochondrial proton-transporting ATP synthase, stator stalk [GO:0000274]; mitochondrial proton-transporting ATP synthase complex [GO:0005753]; mitochondrial proton-transporting ATP synthase complex, coupling factor F(o) [GO:0000276]; mitochondrion [GO:0005739]; myelin sheath [GO:0043209]	SUBCELLULAR LOCATION: Mitochondrion. Mitochondrion inner membrane.
sp|Q02053|UBA1_MOUSE	Q02053	Uba1 Sbx Ube1 Ube1ax Ube1x	Uba1	Ubiquitin-like modifier-activating enzyme 1 OS=Mus musculus OX=10090 GN=Uba1 PE=1 SV=1	117809	364.93	48	28	34	21	28	796000	1210000	669000	1550000	42	29	36	42	19	39	Carbamidomethylation; Acetylation (Protein N-term); Deamidation (NQ); 2-amino-3-oxo-butanoic_acid	cytoplasm [GO:0005737]; desmosome [GO:0030057]; endosome membrane [GO:0010008]; heterochromatin [GO:0000792]; lysosomal membrane [GO:0005765]; mitochondrion [GO:0005739]; nucleoplasm [GO:0005654]; nucleus [GO:0005634]; rough endoplasmic reticulum membrane [GO:0030867]; ATP binding [GO:0005524]; ubiquitin activating enzyme activity [GO:0004839]; cellular response to DNA damage stimulus [GO:0006974…	cellular response to DNA damage stimulus [GO:0006974]; protein modification by small protein conjugation [GO:0032446]; protein ubiquitination [GO:0016567]; ubiquitin-dependent protein catabolic process [GO:0006511]	ATP binding [GO:0005524]; ubiquitin activating enzyme activity [GO:0004839]	cytoplasm [GO:0005737]; desmosome [GO:0030057]; endosome membrane [GO:0010008]; heterochromatin [GO:0000792]; lysosomal membrane [GO:0005765]; mitochondrion [GO:0005739]; nucleoplasm [GO:0005654]; nucleus [GO:0005634]; rough endoplasmic reticulum membrane [GO:0030867]	SUBCELLULAR LOCATION: Cytoplasm {ECO:0000250|UniProtKB:P22314}. Mitochondrion {ECO:0000250|UniProtKB:P22314}. Nucleus {ECO:0000250|UniProtKB:P22314}.
sp|P68368|TBA4A_MOUSE	P68368	Tuba4a Tuba4	Tuba4a	Tubulin alpha-4A chain OS=Mus musculus OX=10090 GN=Tuba4a PE=1 SV=1	49924	363.73	57	50	48	45	52	520000	680000	371000	543000	23	4	72	75	48	63	Carbamidomethylation; Pyro-glu from Q; Deamidation (R); Mutation	cytoplasm [GO:0005737]; cytoskeleton [GO:0005856]; microtubule [GO:0005874]; microtubule cytoskeleton [GO:0015630]; enzyme binding [GO:0019899]; GTP binding [GO:0005525]; protein kinase binding [GO:0019901]; structural constituent of cytoskeleton [GO:0005200]; microtubule cytoskeleton organization [GO:0000226]; mitotic cell cycle [GO:0000278]	microtubule cytoskeleton organization [GO:0000226]; mitotic cell cycle [GO:0000278]	enzyme binding [GO:0019899]; GTP binding [GO:0005525]; protein kinase binding [GO:0019901]; structural constituent of cytoskeleton [GO:0005200]	cytoplasm [GO:0005737]; cytoskeleton [GO:0005856]; microtubule [GO:0005874]; microtubule cytoskeleton [GO:0015630]	SUBCELLULAR LOCATION: Cytoplasm, cytoskeleton.
sp|Q8JZR0|ACSL5_MOUSE	Q8JZR0	Acsl5 Facl5	Acsl5	Long-chain-fatty-acid--CoA ligase 5 OS=Mus musculus OX=10090 GN=Acsl5 PE=1 SV=1	76206	363.59	54	37	40	35	36	1140000	1470000	971000	2090000	33	29	45	48	44	56	Carbamidomethylation; Deamidation (NQ); 2-amino-3-oxo-butanoic_acid; Mutation	endoplasmic reticulum [GO:0005783]; endoplasmic reticulum membrane [GO:0005789]; integral component of membrane [GO:0016021]; membrane [GO:0016020]; mitochondrial inner membrane [GO:0005743]; mitochondrial outer membrane [GO:0005741]; mitochondrion [GO:0005739]; nucleolus [GO:0005730]; nucleoplasm [GO:0005654]; plasma membrane [GO:0005886]; arachidonate-CoA ligase activity [GO:0047676]; ATP bindi…	fatty acid transport [GO:0015908]; lipid biosynthetic process [GO:0008610]; long-chain fatty acid metabolic process [GO:0001676]; long-chain fatty-acyl-CoA biosynthetic process [GO:0035338]; phospholipid biosynthetic process [GO:0008654]; positive regulation of fatty acid beta-oxidation [GO:0032000]; positive regulation of long-chain fatty acid import across plasma membrane [GO:0010747]; positive…	arachidonate-CoA ligase activity [GO:0047676]; ATP binding [GO:0005524]; long-chain fatty acid-CoA ligase activity [GO:0004467]	endoplasmic reticulum [GO:0005783]; endoplasmic reticulum membrane [GO:0005789]; integral component of membrane [GO:0016021]; membrane [GO:0016020]; mitochondrial inner membrane [GO:0005743]; mitochondrial outer membrane [GO:0005741]; mitochondrion [GO:0005739]; nucleolus [GO:0005730]; nucleoplasm [GO:0005654]; plasma membrane [GO:0005886]	SUBCELLULAR LOCATION: Mitochondrion {ECO:0000250|UniProtKB:Q9ULC5}. Endoplasmic reticulum {ECO:0000250|UniProtKB:Q9ULC5}. Mitochondrion outer membrane {ECO:0000250}; Single-pass type III membrane protein {ECO:0000250}. Endoplasmic reticulum membrane {ECO:0000250}; Single-pass type III membrane protein {ECO:0000250}. Cell membrane {ECO:0000250|UniProtKB:Q9ULC5}.
sp|O35488|S27A2_MOUSE	O35488	Slc27a2 Acsvl1 Facvl1 Fatp2 Vlacs Vlcs	Slc27a2	Very long-chain acyl-CoA synthetase OS=Mus musculus OX=10090 GN=Slc27a2 PE=1 SV=2	70423	363.24	51	32	23	33	42	2150000	1080000	1360000	5260000	34	34	52	26	27	71	Carbamidomethylation; Deamidation (NQ); Carbamylation; Mutation	endoplasmic reticulum [GO:0005783]; endoplasmic reticulum lumen [GO:0005788]; endoplasmic reticulum membrane [GO:0005789]; integral component of endoplasmic reticulum membrane [GO:0030176]; integral component of peroxisomal membrane [GO:0005779]; intracellular membrane-bounded organelle [GO:0043231]; mitochondrion [GO:0005739]; peroxisomal membrane [GO:0005778]; peroxisome [GO:0005777]; plasma me…	bile acid biosynthetic process [GO:0006699]; fatty acid alpha-oxidation [GO:0001561]; fatty acid beta-oxidation [GO:0006635]; fatty acid transport [GO:0015908]; long-chain fatty acid import into cell [GO:0044539]; long-chain fatty acid metabolic process [GO:0001676]; methyl-branched fatty acid metabolic process [GO:0097089]; very long-chain fatty acid catabolic process [GO:0042760]; very long-cha…	arachidonate-CoA ligase activity [GO:0047676]; ATP binding [GO:0005524]; cholate-CoA ligase activity [GO:0047747]; enzyme binding [GO:0019899]; fatty acid transmembrane transporter activity [GO:0015245]; long-chain fatty acid-CoA ligase activity [GO:0004467]; long-chain fatty acid transporter activity [GO:0005324]; phytanate-CoA ligase activity [GO:0050197]; pristanate-CoA ligase activity [GO:007…	endoplasmic reticulum [GO:0005783]; endoplasmic reticulum lumen [GO:0005788]; endoplasmic reticulum membrane [GO:0005789]; integral component of endoplasmic reticulum membrane [GO:0030176]; integral component of peroxisomal membrane [GO:0005779]; intracellular membrane-bounded organelle [GO:0043231]; mitochondrion [GO:0005739]; peroxisomal membrane [GO:0005778]; peroxisome [GO:0005777]; plasma me…	SUBCELLULAR LOCATION: Endoplasmic reticulum membrane {ECO:0000250|UniProtKB:O14975}; Multi-pass membrane protein {ECO:0000255}. Peroxisome membrane {ECO:0000269|PubMed:20530735}; Peripheral membrane protein {ECO:0000250|UniProtKB:P97524}. Cell membrane {ECO:0000269|PubMed:20530735}; Multi-pass membrane protein {ECO:0000255}. Microsome {ECO:0000250|UniProtKB:P97524}.
sp|Q7TPR4|ACTN1_MOUSE	Q7TPR4	Actn1	Actn1	Alpha-actinin-1 OS=Mus musculus OX=10090 GN=Actn1 PE=1 SV=1	103068	362.97	37	26	30	17	22	72200	276000	83800	154000	31	11	38	47	24	35	Carbamidomethylation; Oxidation (M); Deamidation (NQ); Mutation	actin filament [GO:0005884]; brush border [GO:0005903]; cell junction [GO:0030054]; cell projection [GO:0042995]; cell-cell junction [GO:0005911]; cortical cytoskeleton [GO:0030863]; cytoplasm [GO:0005737]; cytoskeleton [GO:0005856]; dendritic spine [GO:0043197]; dense core granule membrane [GO:0032127]; fascia adherens [GO:0005916]; focal adhesion [GO:0005925]; glutamatergic synapse [GO:0098978]…	actin filament bundle assembly [GO:0051017]; actin filament network formation [GO:0051639]; actin filament organization [GO:0007015]; cortical cytoskeleton organization [GO:0030865]; focal adhesion assembly [GO:0048041]; negative regulation of cellular component movement [GO:0051271]; platelet formation [GO:0030220]; platelet morphogenesis [GO:0036344]	actin filament binding [GO:0051015]; calcium ion binding [GO:0005509]; cytoskeletal regulatory protein binding [GO:0005519]; double-stranded RNA binding [GO:0003725]; integrin binding [GO:0005178]; nuclear receptor coactivator activity [GO:0030374]; protein domain specific binding [GO:0019904]; protein homodimerization activity [GO:0042803]; structural constituent of postsynapse [GO:0099186]; tra…	actin filament [GO:0005884]; brush border [GO:0005903]; cell-cell junction [GO:0005911]; cell junction [GO:0030054]; cell projection [GO:0042995]; cortical cytoskeleton [GO:0030863]; cytoplasm [GO:0005737]; cytoskeleton [GO:0005856]; dendritic spine [GO:0043197]; dense core granule membrane [GO:0032127]; fascia adherens [GO:0005916]; focal adhesion [GO:0005925]; glutamatergic synapse [GO:0098978]…	SUBCELLULAR LOCATION: Cytoplasm, cytoskeleton {ECO:0000269|PubMed:23100251}. Cytoplasm, myofibril, sarcomere, Z line {ECO:0000269|PubMed:11114196}. Cell membrane {ECO:0000250|UniProtKB:Q9Z1P2}. Cell junction {ECO:0000250|UniProtKB:Q9Z1P2}. Cell projection, ruffle {ECO:0000269|PubMed:17298598}. Note=Colocalizes with MYOZ2 and PPP3CA at the Z-line of heart and skeletal muscle (PubMed:11114196). Col…
sp|P51881|ADT2_MOUSE	P51881	Slc25a5 Aac2 Ant2	Slc25a5	ADP/ATP translocase 2 OS=Mus musculus OX=10090 GN=Slc25a5 PE=1 SV=3	32931	362.27	65	54	54	49	61	2320000	2100000	2770000	5380000	22	12	65	57	72	94	Carbamidomethylation; Acetylation (Protein N-term); Guanidination; Methylation(KR); Acetylation (N-term); 2 more	membrane [GO:0016020]; membrane raft [GO:0045121]; mitochondrial inner membrane [GO:0005743]; mitochondrial nucleoid [GO:0042645]; mitochondrial permeability transition pore complex [GO:0005757]; mitochondrion [GO:0005739]; MMXD complex [GO:0071817]; myelin sheath [GO:0043209]; adenine nucleotide transmembrane transporter activity [GO:0000295]; ATP:ADP antiporter activity [GO:0005471]; oxidative …	adaptive thermogenesis [GO:1990845]; adenine nucleotide transport [GO:0051503]; B cell differentiation [GO:0030183]; cellular response to leukemia inhibitory factor [GO:1990830]; chromosome segregation [GO:0007059]; erythrocyte differentiation [GO:0030218]; mitochondrial ADP transmembrane transport [GO:0140021]; mitochondrial ATP transmembrane transport [GO:1990544]; negative regulation of mitoch…	adenine nucleotide transmembrane transporter activity [GO:0000295]; ATP:ADP antiporter activity [GO:0005471]; oxidative phosphorylation uncoupler activity [GO:0017077]; proton transmembrane transporter activity [GO:0015078]; ubiquitin protein ligase binding [GO:0031625]	membrane [GO:0016020]; membrane raft [GO:0045121]; mitochondrial inner membrane [GO:0005743]; mitochondrial nucleoid [GO:0042645]; mitochondrial permeability transition pore complex [GO:0005757]; mitochondrion [GO:0005739]; MMXD complex [GO:0071817]; myelin sheath [GO:0043209]	SUBCELLULAR LOCATION: Mitochondrion inner membrane {ECO:0000250|UniProtKB:P02722}; Multi-pass membrane protein {ECO:0000255}. Membrane {ECO:0000250|UniProtKB:P05141}; Multi-pass membrane protein {ECO:0000255}. Note=May localize to non-mitochondrial membranes. {ECO:0000250|UniProtKB:P05141}.
sp|P51174|ACADL_MOUSE	P51174	Acadl	Acadl	Long-chain specific acyl-CoA dehydrogenase mitochondrial OS=Mus musculus OX=10090 GN=Acadl PE=1 SV=2	47908	362.24	45	39	33	26	41	2910000	2250000	1180000	2850000	21	21	45	31	15	38	Carbamidomethylation; Acetylation (Protein N-term); Deamidation (NQ); Methylation(others); Pyro-glu from Q; Mutation	mitochondrial matrix [GO:0005759]; mitochondrial membrane [GO:0031966]; mitochondrion [GO:0005739]; acyl-CoA dehydrogenase activity [GO:0003995]; fatty-acyl-CoA binding [GO:0000062]; flavin adenine dinucleotide binding [GO:0050660]; identical protein binding [GO:0042802]; long-chain-acyl-CoA dehydrogenase activity [GO:0004466]; palmitoyl-CoA oxidase activity [GO:0016401]; carnitine catabolic proc…	carnitine catabolic process [GO:0042413]; carnitine metabolic process, CoA-linked [GO:0019254]; cellular lipid catabolic process [GO:0044242]; fatty acid beta-oxidation using acyl-CoA dehydrogenase [GO:0033539]; fatty acid catabolic process [GO:0009062]; long-chain fatty acid catabolic process [GO:0042758]; negative regulation of fatty acid biosynthetic process [GO:0045717]; negative regulation o…	acyl-CoA dehydrogenase activity [GO:0003995]; fatty-acyl-CoA binding [GO:0000062]; flavin adenine dinucleotide binding [GO:0050660]; identical protein binding [GO:0042802]; long-chain-acyl-CoA dehydrogenase activity [GO:0004466]; palmitoyl-CoA oxidase activity [GO:0016401]	mitochondrial matrix [GO:0005759]; mitochondrial membrane [GO:0031966]; mitochondrion [GO:0005739]	SUBCELLULAR LOCATION: Mitochondrion matrix {ECO:0000250|UniProtKB:P15650}.
sp|P56654|CP237_MOUSE	P56654	Cyp2c37	Cyp2c37	Cytochrome P450 2C37 OS=Mus musculus OX=10090 GN=Cyp2c37 PE=1 SV=2	55606	362.14	61	41	56	50	54	170000	234000	127000	626000	26	5	60	60	45	67	Carbamidomethylation; Deamidation (NQ); Methylation(KR); Dehydration; 2-amino-3-oxo-butanoic_acid	cytoplasm [GO:0005737]; endoplasmic reticulum membrane [GO:0005789]; intracellular membrane-bounded organelle [GO:0043231]; arachidonic acid epoxygenase activity [GO:0008392]; arachidonic acid monooxygenase activity [GO:0008391]; aromatase activity [GO:0070330]; heme binding [GO:0020037]; iron ion binding [GO:0005506]; oxidoreductase activity, acting on paired donors, with incorporation or reduct…	arachidonic acid metabolic process [GO:0019369]; epoxygenase P450 pathway [GO:0019373]; exogenous drug catabolic process [GO:0042738]; organic acid metabolic process [GO:0006082]; xenobiotic metabolic process [GO:0006805]	arachidonic acid epoxygenase activity [GO:0008392]; arachidonic acid monooxygenase activity [GO:0008391]; aromatase activity [GO:0070330]; heme binding [GO:0020037]; iron ion binding [GO:0005506]; oxidoreductase activity, acting on paired donors, with incorporation or reduction of molecular oxygen, reduced flavin or flavoprotein as one donor, and incorporation of one atom of oxygen [GO:0016712]; …	cytoplasm [GO:0005737]; endoplasmic reticulum membrane [GO:0005789]; intracellular membrane-bounded organelle [GO:0043231]	SUBCELLULAR LOCATION: Endoplasmic reticulum membrane; Peripheral membrane protein. Microsome membrane; Peripheral membrane protein.
sp|Q4LDG0|S27A5_MOUSE	Q4LDG0	Slc27a5 Acsb Acsvl6 Fatp5 Vlacsr	Slc27a5	Bile acyl-CoA synthetase OS=Mus musculus OX=10090 GN=Slc27a5 PE=1 SV=2	76203	360.83	56	26	17	42	47	812000	651000	1660000	3730000	32	31	27	19	37	59	Carbamidomethylation; Deamidation (NQ); Pyro-glu from Q; Mutation	basal plasma membrane [GO:0009925]; endoplasmic reticulum [GO:0005783]; integral component of endoplasmic reticulum membrane [GO:0030176]; intracellular membrane-bounded organelle [GO:0043231]; protein-containing complex [GO:0032991]; ATP binding [GO:0005524]; cholate-CoA ligase activity [GO:0047747]; fatty acid transmembrane transporter activity [GO:0015245]; long-chain fatty acid transporter ac…	bile acid biosynthetic process [GO:0006699]; bile acid metabolic process [GO:0008206]; fatty acid transport [GO:0015908]; ketone body biosynthetic process [GO:0046951]; long-chain fatty acid import across plasma membrane [GO:0015911]; long-chain fatty acid metabolic process [GO:0001676]; triglyceride mobilization [GO:0006642]; very long-chain fatty acid metabolic process [GO:0000038]	ATP binding [GO:0005524]; cholate-CoA ligase activity [GO:0047747]; fatty acid transmembrane transporter activity [GO:0015245]; long-chain fatty acid-CoA ligase activity [GO:0004467]; long-chain fatty acid transporter activity [GO:0005324]; protein-containing complex binding [GO:0044877]; very long-chain fatty acid-CoA ligase activity [GO:0031957]	basal plasma membrane [GO:0009925]; endoplasmic reticulum [GO:0005783]; integral component of endoplasmic reticulum membrane [GO:0030176]; intracellular membrane-bounded organelle [GO:0043231]; protein-containing complex [GO:0032991]	SUBCELLULAR LOCATION: Endoplasmic reticulum membrane {ECO:0000250|UniProtKB:Q9Y2P5}; Multi-pass membrane protein {ECO:0000255}. Microsome {ECO:0000250|UniProtKB:Q9ES38}. Cell membrane {ECO:0000269|PubMed:16618416}; Multi-pass membrane protein {ECO:0000255}.
sp|Q8VDM4|PSMD2_MOUSE	Q8VDM4	Psmd2	Psmd2	26S proteasome non-ATPase regulatory subunit 2 OS=Mus musculus OX=10090 GN=Psmd2 PE=1 SV=1	100203	360.82	41	19	25	6	23	476000	562000	72800	713000	31	31	20	26	5	23	Carbamidomethylation	nucleus [GO:0005634]; proteasome accessory complex [GO:0022624]; proteasome complex [GO:0000502]; proteasome regulatory particle [GO:0005838]; proteasome regulatory particle, base subcomplex [GO:0008540]; proteasome storage granule [GO:0034515]; enzyme regulator activity [GO:0030234]; proteasome-mediated ubiquitin-dependent protein catabolic process [GO:0043161]; regulation of protein catabolic p…	proteasome-mediated ubiquitin-dependent protein catabolic process [GO:0043161]; regulation of protein catabolic process [GO:0042176]	enzyme regulator activity [GO:0030234]	nucleus [GO:0005634]; proteasome accessory complex [GO:0022624]; proteasome complex [GO:0000502]; proteasome regulatory particle [GO:0005838]; proteasome regulatory particle, base subcomplex [GO:0008540]; proteasome storage granule [GO:0034515]
sp|Q8BGL3|ST2A8_MOUSE	Q8BGL3	Sult2a8 2810007J24Rik	Sult2a8	Sulfotransferase 2A8 OS=Mus musculus OX=10090 GN=Sult2a8 PE=1 SV=1	33295	359.53	65	59	59	60	51	4070000	5700000	2490000	4990000	21	19	56	71	44	61	Carbamidomethylation; Oxidation (M); Methylation(KR); Dehydration; Mutation	cytoplasm [GO:0005737]; cytosol [GO:0005829]; 3'-phosphoadenosine 5'-phosphosulfate binding [GO:0050656]; sulfotransferase activity [GO:0008146]; bile acid catabolic process [GO:0030573]; sulfation [GO:0051923]	bile acid catabolic process [GO:0030573]; sulfation [GO:0051923]	3'-phosphoadenosine 5'-phosphosulfate binding [GO:0050656]; sulfotransferase activity [GO:0008146]	cytoplasm [GO:0005737]; cytosol [GO:0005829]	SUBCELLULAR LOCATION: Cytoplasm, cytosol {ECO:0000269|PubMed:28442498}.
sp|P08228|SODC_MOUSE	P08228	Sod1	Sod1	Superoxide dismutase [Cu-Zn] OS=Mus musculus OX=10090 GN=Sod1 PE=1 SV=2	15943	358.71	87	83	87	39	79	18800000	30800000	4870000	11100000	19	19	121	181	52	79	Carbamidomethylation; Oxidation (M); Deamidation (NQ); Methylation(KR); Carbamylation; 3 more	axon cytoplasm [GO:1904115]; cytoplasm [GO:0005737]; cytoplasmic vesicle [GO:0031410]; cytosol [GO:0005829]; dendrite cytoplasm [GO:0032839]; dense core granule [GO:0031045]; extracellular region [GO:0005576]; extracellular space [GO:0005615]; lysosome [GO:0005764]; mitochondrial intermembrane space [GO:0005758]; mitochondrion [GO:0005739]; myelin sheath [GO:0043209]; neuron projection [GO:004300…	aging [GO:0007568]; anterograde axonal transport [GO:0008089]; auditory receptor cell stereocilium organization [GO:0060088]; cell aging [GO:0007569]; cellular iron ion homeostasis [GO:0006879]; cellular response to ATP [GO:0071318]; cellular response to cadmium ion [GO:0071276]; cellular response to potassium ion [GO:0035865]; embryo implantation [GO:0007566]; glutathione metabolic process [GO:0…	chaperone binding [GO:0051087]; copper ion binding [GO:0005507]; enzyme binding [GO:0019899]; identical protein binding [GO:0042802]; protein phosphatase 2B binding [GO:0030346]; small GTPase binding [GO:0031267]; superoxide dismutase activity [GO:0004784]; zinc ion binding [GO:0008270]	axon cytoplasm [GO:1904115]; cytoplasm [GO:0005737]; cytoplasmic vesicle [GO:0031410]; cytosol [GO:0005829]; dendrite cytoplasm [GO:0032839]; dense core granule [GO:0031045]; extracellular region [GO:0005576]; extracellular space [GO:0005615]; lysosome [GO:0005764]; mitochondrial intermembrane space [GO:0005758]; mitochondrion [GO:0005739]; myelin sheath [GO:0043209]; neuronal cell body [GO:00430…	SUBCELLULAR LOCATION: Cytoplasm. Nucleus {ECO:0000250}.
tr|Q91WT7|Q91WT7_MOUSE	Q91WT7	Akr1c14	Akr1c14	3-alpha-hydroxysteroid dehydrogenase type 1 OS=Mus musculus OX=10090 GN=Akr1c14 PE=1 SV=1	37189	358.51	78	57	60	67	57	1670000	1630000	1990000	2980000	24	18	40	37	50	48	Carbamidomethylation; Acetylation (Protein N-term); Deamidation (NQ); Pyro-glu from Q; Lysine oxidation to aminoadipic semialdehyde; Mutation	cytosol [GO:0005829]; alditol:NADP+ 1-oxidoreductase activity [GO:0004032]; androsterone dehydrogenase activity [GO:0047023]; bile acid binding [GO:0032052]; D-threo-aldose 1-dehydrogenase activity [GO:0047834]; ketosteroid monooxygenase activity [GO:0047086]; steroid dehydrogenase activity [GO:0016229]; daunorubicin metabolic process [GO:0044597]; doxorubicin metabolic process [GO:0044598]; hipp…	daunorubicin metabolic process [GO:0044597]; doxorubicin metabolic process [GO:0044598]; hippocampus development [GO:0021766]; progesterone metabolic process [GO:0042448]; prostaglandin metabolic process [GO:0006693]; steroid metabolic process [GO:0008202]	alditol:NADP+ 1-oxidoreductase activity [GO:0004032]; androsterone dehydrogenase activity [GO:0047023]; bile acid binding [GO:0032052]; D-threo-aldose 1-dehydrogenase activity [GO:0047834]; ketosteroid monooxygenase activity [GO:0047086]; steroid dehydrogenase activity [GO:0016229]	cytosol [GO:0005829]
sp|P97872|FMO5_MOUSE	P97872	Fmo5	Fmo5	Flavin-containing monooxygenase 5 OS=Mus musculus OX=10090 GN=Fmo5 PE=1 SV=4	60001	357.5	55	29	28	39	43	1850000	1150000	2100000	4160000	26	24	39	29	40	58	Carbamidomethylation; Deamidation (NQ)	cytosol [GO:0005829]; endoplasmic reticulum [GO:0005783]; endoplasmic reticulum membrane [GO:0005789]; integral component of membrane [GO:0016021]; aldehyde oxidase activity [GO:0004031]; flavin adenine dinucleotide binding [GO:0050660]; monooxygenase activity [GO:0004497]; N,N-dimethylaniline monooxygenase activity [GO:0004499]; NADP binding [GO:0050661]; NADPH oxidase H202-forming activity [GO:…	drug metabolic process [GO:0017144]; NADPH oxidation [GO:0070995]; regulation of cholesterol metabolic process [GO:0090181]	aldehyde oxidase activity [GO:0004031]; flavin adenine dinucleotide binding [GO:0050660]; monooxygenase activity [GO:0004497]; N,N-dimethylaniline monooxygenase activity [GO:0004499]; NADP binding [GO:0050661]; NADPH oxidase H202-forming activity [GO:0106294]	cytosol [GO:0005829]; endoplasmic reticulum [GO:0005783]; endoplasmic reticulum membrane [GO:0005789]; integral component of membrane [GO:0016021]	SUBCELLULAR LOCATION: Microsome membrane {ECO:0000250|UniProtKB:P49326}. Endoplasmic reticulum membrane {ECO:0000250|UniProtKB:P49326}.
sp|Q9QXE0|HACL1_MOUSE	Q9QXE0	Hacl1 Hpcl Phyh2	Hacl1	2-hydroxyacyl-CoA lyase 1 OS=Mus musculus OX=10090 GN=Hacl1 PE=1 SV=2	63660	357.06	53	48	21	26	41	4040000	1460000	810000	2210000	25	24	63	24	15	36	Carbamidomethylation; Deamidation (NQ); Methylation(KR); Acetylation (K); Pyro-glu from Q; 2 more	intracellular membrane-bounded organelle [GO:0043231]; nucleoplasm [GO:0005654]; peroxisome [GO:0005777]; 2-hydroxy-3-methylhexadecanoyl-CoA lyase activity [GO:0106360]; 2-hydroxyphytanoyl-CoA lyase activity [GO:0106376]; ATP binding [GO:0005524]; carbon-carbon lyase activity [GO:0016830]; identical protein binding [GO:0042802]; lyase activity [GO:0016829]; magnesium ion binding [GO:0000287]; thi…	fatty acid alpha-oxidation [GO:0001561]; fatty acid metabolic process [GO:0006631]; lipid metabolic process [GO:0006629]; methyl-branched fatty acid metabolic process [GO:0097089]; phytanic acid metabolic process [GO:1903512]; protein targeting to peroxisome [GO:0006625]	2-hydroxy-3-methylhexadecanoyl-CoA lyase activity [GO:0106360]; 2-hydroxyphytanoyl-CoA lyase activity [GO:0106376]; ATP binding [GO:0005524]; carbon-carbon lyase activity [GO:0016830]; identical protein binding [GO:0042802]; lyase activity [GO:0016829]; magnesium ion binding [GO:0000287]; thiamine pyrophosphate binding [GO:0030976]	intracellular membrane-bounded organelle [GO:0043231]; nucleoplasm [GO:0005654]; peroxisome [GO:0005777]	SUBCELLULAR LOCATION: Peroxisome {ECO:0000250|UniProtKB:Q9UJ83}.
sp|O08749|DLDH_MOUSE	O08749	Dld	Dld	Dihydrolipoyl dehydrogenase mitochondrial OS=Mus musculus OX=10090 GN=Dld PE=1 SV=2	54272	356.89	42	35	36	35	32	1800000	1520000	1040000	1450000	16	16	34	31	23	30	Carbamidomethylation; Deamidation (NQ)	acrosomal matrix [GO:0043159]; cilium [GO:0005929]; mitochondrial matrix [GO:0005759]; mitochondrion [GO:0005739]; motile cilium [GO:0031514]; myelin sheath [GO:0043209]; nucleus [GO:0005634]; oxoglutarate dehydrogenase complex [GO:0045252]; pyruvate dehydrogenase complex [GO:0045254]; dihydrolipoyl dehydrogenase activity [GO:0004148]; flavin adenine dinucleotide binding [GO:0050660]; lipoamide b…	2-oxoglutarate metabolic process [GO:0006103]; acetyl-CoA biosynthetic process from pyruvate [GO:0006086]; aging [GO:0007568]; cell redox homeostasis [GO:0045454]; dihydrolipoamide metabolic process [GO:0051068]; gastrulation [GO:0007369]; histone succinylation [GO:0106077]; lipoate metabolic process [GO:0009106]; mitochondrial acetyl-CoA biosynthetic process from pyruvate [GO:0061732]; mitochond…	dihydrolipoyl dehydrogenase activity [GO:0004148]; flavin adenine dinucleotide binding [GO:0050660]; lipoamide binding [GO:0043544]; NAD binding [GO:0051287]; pyruvate dehydrogenase (NAD+) activity [GO:0034604]	acrosomal matrix [GO:0043159]; cilium [GO:0005929]; mitochondrial matrix [GO:0005759]; mitochondrion [GO:0005739]; motile cilium [GO:0031514]; myelin sheath [GO:0043209]; nucleus [GO:0005634]; oxoglutarate dehydrogenase complex [GO:0045252]; pyruvate dehydrogenase complex [GO:0045254]	SUBCELLULAR LOCATION: Mitochondrion matrix {ECO:0000305|PubMed:9169128}. Nucleus {ECO:0000250|UniProtKB:P09622}. Cell projection, cilium, flagellum {ECO:0000250|UniProtKB:Q811C4}. Cytoplasmic vesicle, secretory vesicle, acrosome {ECO:0000269|PubMed:15888450}. Note=Mainly localizes in the mitochondrion. A small fraction localizes to the nucleus, where the 2-oxoglutarate dehydrogenase complex is re…
sp|P00186|CP1A2_MOUSE	P00186	Cyp1a2 Cyp1a-2	Cyp1a2	Cytochrome P450 1A2 OS=Mus musculus OX=10090 GN=Cyp1a2 PE=1 SV=1	58184	355.32	61	50	46	35	51	1890000	1090000	862000	3670000	24	18	48	29	27	73	Carbamidomethylation; Deamidation (NQ)	endoplasmic reticulum membrane [GO:0005789]; intracellular membrane-bounded organelle [GO:0043231]; aromatase activity [GO:0070330]; caffeine oxidase activity [GO:0034875]; demethylase activity [GO:0032451]; enzyme binding [GO:0019899]; estrogen 16-alpha-hydroxylase activity [GO:0101020]; estrogen 2-hydroxylase activity [GO:0101021]; heme binding [GO:0020037]; hydroperoxy icosatetraenoate dehydra…	alkaloid metabolic process [GO:0009820]; arachidonic acid metabolic process [GO:0019369]; cellular aromatic compound metabolic process [GO:0006725]; cellular respiration [GO:0045333]; cellular response to cadmium ion [GO:0071276]; cellular response to copper ion [GO:0071280]; cholesterol metabolic process [GO:0008203]; dibenzo-p-dioxin metabolic process [GO:0018894]; drug catabolic process [GO:00…	aromatase activity [GO:0070330]; caffeine oxidase activity [GO:0034875]; demethylase activity [GO:0032451]; enzyme binding [GO:0019899]; estrogen 16-alpha-hydroxylase activity [GO:0101020]; estrogen 2-hydroxylase activity [GO:0101021]; heme binding [GO:0020037]; hydroperoxy icosatetraenoate dehydratase activity [GO:0106256]; iron ion binding [GO:0005506]; monooxygenase activity [GO:0004497]; oxid…	endoplasmic reticulum membrane [GO:0005789]; intracellular membrane-bounded organelle [GO:0043231]	SUBCELLULAR LOCATION: Endoplasmic reticulum membrane {ECO:0000250|UniProtKB:P05177}; Peripheral membrane protein {ECO:0000250|UniProtKB:P05177}. Microsome membrane {ECO:0000250|UniProtKB:P05177}; Peripheral membrane protein {ECO:0000250|UniProtKB:P05177}.
sp|Q9JKR6|HYOU1_MOUSE	Q9JKR6	Hyou1 Grp170	Hyou1	Hypoxia up-regulated protein 1 OS=Mus musculus OX=10090 GN=Hyou1 PE=1 SV=1	111181	354.58	43	19	28	25	26	1300000	1960000	861000	1650000	35	33	31	45	23	38	Carbamidomethylation; Methylation(KR); Carbamylation; Mutation	endoplasmic reticulum chaperone complex [GO:0034663]; endoplasmic reticulum lumen [GO:0005788]; extracellular region [GO:0005576]; smooth endoplasmic reticulum [GO:0005790]; ATP binding [GO:0005524]; cellular response to hypoxia [GO:0071456]; endoplasmic reticulum to Golgi vesicle-mediated transport [GO:0006888]; negative regulation of apoptotic process [GO:0043066]; negative regulation of endopl…	cellular response to hypoxia [GO:0071456]; endoplasmic reticulum to Golgi vesicle-mediated transport [GO:0006888]; negative regulation of apoptotic process [GO:0043066]; negative regulation of endoplasmic reticulum stress-induced neuron intrinsic apoptotic signaling pathway [GO:1903382]; negative regulation of hypoxia-induced intrinsic apoptotic signaling pathway [GO:1903298]; response to endopla…	ATP binding [GO:0005524]	endoplasmic reticulum chaperone complex [GO:0034663]; endoplasmic reticulum lumen [GO:0005788]; extracellular region [GO:0005576]; smooth endoplasmic reticulum [GO:0005790]	SUBCELLULAR LOCATION: Endoplasmic reticulum lumen {ECO:0000269|PubMed:7641295}.
sp|O08601|MTP_MOUSE	O08601	Mttp Mtp	Mttp	Microsomal triglyceride transfer protein large subunit OS=Mus musculus OX=10090 GN=Mttp PE=1 SV=2	99099	354.54	39	22	21	24	28	1170000	914000	1420000	2940000	33	32	37	29	39	53	Carbamidomethylation; Acetylation (Protein N-term); Pyro-glu from Q; Mutation	basolateral plasma membrane [GO:0016323]; brush border membrane [GO:0031526]; endoplasmic reticulum [GO:0005783]; Golgi apparatus [GO:0005794]; microvillus membrane [GO:0031528]; receptor complex [GO:0043235]; rough endoplasmic reticulum [GO:0005791]; vesicle [GO:0031982]; apolipoprotein binding [GO:0034185]; ceramide 1-phosphate transfer activity [GO:1902388]; cholesterol transfer activity [GO:0…	cholesterol homeostasis [GO:0042632]; cholesterol metabolic process [GO:0008203]; circadian rhythm [GO:0007623]; lipid metabolic process [GO:0006629]; lipid transport [GO:0006869]; lipoprotein metabolic process [GO:0042157]; lipoprotein transport [GO:0042953]; low-density lipoprotein particle remodeling [GO:0034374]; phospholipid transport [GO:0015914]; plasma lipoprotein particle assembly [GO:00…	apolipoprotein binding [GO:0034185]; ceramide 1-phosphate transfer activity [GO:1902388]; cholesterol transfer activity [GO:0120020]; lipid binding [GO:0008289]; lipid transporter activity [GO:0005319]; phosphatidylcholine transfer activity [GO:0120019]; phosphatidylethanolamine transfer activity [GO:1904121]; phospholipid transfer activity [GO:0120014]; phospholipid transporter activity [GO:0005…	basolateral plasma membrane [GO:0016323]; brush border membrane [GO:0031526]; endoplasmic reticulum [GO:0005783]; Golgi apparatus [GO:0005794]; microvillus membrane [GO:0031528]; receptor complex [GO:0043235]; rough endoplasmic reticulum [GO:0005791]; vesicle [GO:0031982]	SUBCELLULAR LOCATION: Endoplasmic reticulum {ECO:0000269|PubMed:33168624}.; SUBCELLULAR LOCATION: [Isoform 1]: Endoplasmic reticulum {ECO:0000269|PubMed:17312007, ECO:0000269|PubMed:17635917}. Golgi apparatus {ECO:0000250|UniProtKB:P55157}. Note=Colocalizes with P4HB/PDI in the endoplasmic reticulum (By similarity). {ECO:0000250|UniProtKB:P55157}.; SUBCELLULAR LOCATION: [Isoform 2]: Endoplasmic r…
sp|Q9ERD7|TBB3_MOUSE	Q9ERD7	Tubb3	Tubb3	Tubulin beta-3 chain OS=Mus musculus OX=10090 GN=Tubb3 PE=1 SV=1	50419	354.34	39	33	35	32	33	3740	103000	32900	41200	16	3	42	46	35	57	Carbamidomethylation; Oxidation (M); Acetylation (Protein N-term); Mutation	axon [GO:0030424]; cell periphery [GO:0071944]; cytoplasm [GO:0005737]; dendrite [GO:0030425]; filopodium [GO:0030175]; growth cone [GO:0030426]; lamellipodium [GO:0030027]; microtubule [GO:0005874]; microtubule cytoskeleton [GO:0015630]; neuronal cell body [GO:0043025]; GTP binding [GO:0005525]; netrin receptor binding [GO:1990890]; peptide binding [GO:0042277]; structural constituent of cytoske…	axon guidance [GO:0007411]; dorsal root ganglion development [GO:1990791]; microtubule cytoskeleton organization [GO:0000226]; mitotic cell cycle [GO:0000278]; netrin-activated signaling pathway [GO:0038007]; neuron differentiation [GO:0030182]	GTP binding [GO:0005525]; netrin receptor binding [GO:1990890]; peptide binding [GO:0042277]; structural constituent of cytoskeleton [GO:0005200]	axon [GO:0030424]; cell periphery [GO:0071944]; cytoplasm [GO:0005737]; dendrite [GO:0030425]; filopodium [GO:0030175]; growth cone [GO:0030426]; lamellipodium [GO:0030027]; microtubule [GO:0005874]; microtubule cytoskeleton [GO:0015630]; neuronal cell body [GO:0043025]	SUBCELLULAR LOCATION: Cytoplasm, cytoskeleton {ECO:0000269|PubMed:20074521}. Cell projection, growth cone {ECO:0000269|PubMed:28483977}. Cell projection, lamellipodium {ECO:0000269|PubMed:28483977}. Cell projection, filopodium {ECO:0000269|PubMed:28483977}.
sp|P26039|TLN1_MOUSE	P26039	Tln1 Tln	Tln1	Talin-1 OS=Mus musculus OX=10090 GN=Tln1 PE=1 SV=2	269819	353.85	29	14	17	4	14	704000	888000	78000	824000	59	49	31	44	6	32	Carbamidomethylation; Oxidation (M); Carbamylation; Methionine replacement by azido homoalanine; Mutation	adherens junction [GO:0005912]; cell surface [GO:0009986]; cytoplasm [GO:0005737]; cytoskeleton [GO:0005856]; focal adhesion [GO:0005925]; plasma membrane [GO:0005886]; ruffle [GO:0001726]; ruffle membrane [GO:0032587]; actin filament binding [GO:0051015]; integrin binding [GO:0005178]; LIM domain binding [GO:0030274]; phosphatidylinositol binding [GO:0035091]; phosphatidylserine binding [GO:0001…	cell-cell adhesion [GO:0098609]; cell-substrate junction assembly [GO:0007044]; cortical actin cytoskeleton organization [GO:0030866]; integrin activation [GO:0033622]; integrin-mediated signaling pathway [GO:0007229]	actin filament binding [GO:0051015]; integrin binding [GO:0005178]; LIM domain binding [GO:0030274]; phosphatidylinositol binding [GO:0035091]; phosphatidylserine binding [GO:0001786]; structural constituent of cytoskeleton [GO:0005200]; vinculin binding [GO:0017166]	adherens junction [GO:0005912]; cell surface [GO:0009986]; cytoplasm [GO:0005737]; cytoskeleton [GO:0005856]; focal adhesion [GO:0005925]; plasma membrane [GO:0005886]; ruffle [GO:0001726]; ruffle membrane [GO:0032587]	SUBCELLULAR LOCATION: Cell projection, ruffle membrane {ECO:0000250}; Peripheral membrane protein {ECO:0000250}; Cytoplasmic side {ECO:0000250}. Cytoplasm, cytoskeleton {ECO:0000250}. Cell surface {ECO:0000269|PubMed:21768292}. Cell junction, focal adhesion {ECO:0000269|PubMed:21768292}. Note=Colocalizes with LAYN at the membrane ruffles (By similarity). Localized preferentially in focal adhesion…
sp|Q78JT3|3HAO_MOUSE	Q78JT3	Haao	Haao	3-hydroxyanthranilate 3 4-dioxygenase OS=Mus musculus OX=10090 GN=Haao PE=1 SV=1	32804	353.43	84	57	59	74	48	3340000	3690000	2780000	3800000	21	20	56	35	38	51	Carbamidomethylation; Deamidation (NQ); Pyro-glu from Q; Mutation	cytoplasm [GO:0005737]; cytosol [GO:0005829]; mitochondrial membrane [GO:0031966]; 3-hydroxyanthranilate 3,4-dioxygenase activity [GO:0000334]; ferrous iron binding [GO:0008198]; iron ion binding [GO:0005506]; oxygen binding [GO:0019825]; 'de novo' NAD biosynthetic process from tryptophan [GO:0034354]; anthranilate metabolic process [GO:0043420]; NAD biosynthetic process [GO:0009435]; neuron cell…	'de novo' NAD biosynthetic process from tryptophan [GO:0034354]; anthranilate metabolic process [GO:0043420]; NAD biosynthetic process [GO:0009435]; neuron cellular homeostasis [GO:0070050]; quinolinate biosynthetic process [GO:0019805]; quinolinate metabolic process [GO:0046874]; response to cadmium ion [GO:0046686]; response to zinc ion [GO:0010043]; tryptophan catabolic process [GO:0006569]	3-hydroxyanthranilate 3,4-dioxygenase activity [GO:0000334]; ferrous iron binding [GO:0008198]; iron ion binding [GO:0005506]; oxygen binding [GO:0019825]	cytoplasm [GO:0005737]; cytosol [GO:0005829]; mitochondrial membrane [GO:0031966]	SUBCELLULAR LOCATION: Cytoplasm, cytosol {ECO:0000255|HAMAP-Rule:MF_03019}.
sp|Q9D379|HYEP_MOUSE	Q9D379	Ephx1	Ephx1	Epoxide hydrolase 1 OS=Mus musculus OX=10090 GN=Ephx1 PE=1 SV=2	52577	352.49	66	49	38	54	39	1560000	693000	1760000	2970000	27	26	37	22	39	44	Carbamidomethylation; Oxidation (M); Deamidation (NQ); Mutation	endoplasmic reticulum membrane [GO:0005789]; integral component of membrane [GO:0016021]; intracellular membrane-bounded organelle [GO:0043231]; membrane [GO:0016020]; plasma membrane [GO:0005886]; cis-stilbene-oxide hydrolase activity [GO:0033961]; enzyme binding [GO:0019899]; epoxide hydrolase activity [GO:0004301]; arachidonic acid metabolic process [GO:0019369]; aromatic compound catabolic pr…	arachidonic acid metabolic process [GO:0019369]; aromatic compound catabolic process [GO:0019439]; cellular aromatic compound metabolic process [GO:0006725]; diol biosynthetic process [GO:0034312]; epoxide metabolic process [GO:0097176]; response to organic cyclic compound [GO:0014070]; response to toxic substance [GO:0009636]	cis-stilbene-oxide hydrolase activity [GO:0033961]; enzyme binding [GO:0019899]; epoxide hydrolase activity [GO:0004301]	endoplasmic reticulum membrane [GO:0005789]; integral component of membrane [GO:0016021]; intracellular membrane-bounded organelle [GO:0043231]; membrane [GO:0016020]; plasma membrane [GO:0005886]	SUBCELLULAR LOCATION: Microsome membrane {ECO:0000250|UniProtKB:P07687}; Single-pass type III membrane protein {ECO:0000250|UniProtKB:P07687}. Endoplasmic reticulum membrane {ECO:0000250|UniProtKB:P07687}; Single-pass type III membrane protein {ECO:0000250|UniProtKB:P07687}.
sp|P19639|GSTM3_MOUSE	P19639	Gstm3	Gstm3	Glutathione S-transferase Mu 3 OS=Mus musculus OX=10090 GN=Gstm3 PE=1 SV=2	25702	352.47	75	66	64	61	66	333000	177000	405000	158000	30	6	56	60	55	65	Carbamidomethylation; Deamidation (NQ); Methylation(KR); Carbamylation; Pyro-glu from Q; 4 more	cytoplasm [GO:0005737]; glutathione transferase activity [GO:0004364]; protein homodimerization activity [GO:0042803]; cellular response to drug [GO:0035690]; cellular response to organic cyclic compound [GO:0071407]; glutathione metabolic process [GO:0006749]; response to bacterium [GO:0009617]	cellular response to drug [GO:0035690]; cellular response to organic cyclic compound [GO:0071407]; glutathione metabolic process [GO:0006749]; response to bacterium [GO:0009617]	glutathione transferase activity [GO:0004364]; protein homodimerization activity [GO:0042803]	cytoplasm [GO:0005737]	SUBCELLULAR LOCATION: Cytoplasm.
sp|Q9D819|IPYR_MOUSE	Q9D819	Ppa1 Pp Pyp	Ppa1	Inorganic pyrophosphatase OS=Mus musculus OX=10090 GN=Ppa1 PE=1 SV=1	32667	352.33	77	69	70	67	62	3090000	2670000	1710000	2360000	19	19	46	33	38	32	Carbamidomethylation; Acetylation (Protein N-term); Mutation	cytosol [GO:0005829]; inorganic diphosphatase activity [GO:0004427]; magnesium ion binding [GO:0000287]; pyrophosphatase activity [GO:0016462]; phosphate-containing compound metabolic process [GO:0006796]	phosphate-containing compound metabolic process [GO:0006796]	inorganic diphosphatase activity [GO:0004427]; magnesium ion binding [GO:0000287]; pyrophosphatase activity [GO:0016462]	cytosol [GO:0005829]	SUBCELLULAR LOCATION: Cytoplasm {ECO:0000250}.
sp|Q9DBE0|CSAD_MOUSE	Q9DBE0	Csad	Csad	Cysteine sulfinic acid decarboxylase OS=Mus musculus OX=10090 GN=Csad PE=1 SV=1	55145	351.77	61	42	39	43	25	4270000	1690000	1670000	1570000	30	30	65	36	33	24	Carbamidomethylation; Acetylation (Protein N-term); Deamidation (NQ); Dehydration; Mutation	cytoplasm [GO:0005737]; aspartate 1-decarboxylase activity [GO:0004068]; carboxy-lyase activity [GO:0016831]; pyridoxal phosphate binding [GO:0030170]; sulfinoalanine decarboxylase activity [GO:0004782]; L-cysteine catabolic process to hypotaurine [GO:0019449]; L-cysteine catabolic process to taurine [GO:0019452]; taurine biosynthetic process [GO:0042412]; taurine metabolic process [GO:0019530]	L-cysteine catabolic process to hypotaurine [GO:0019449]; L-cysteine catabolic process to taurine [GO:0019452]; taurine biosynthetic process [GO:0042412]; taurine metabolic process [GO:0019530]	aspartate 1-decarboxylase activity [GO:0004068]; carboxy-lyase activity [GO:0016831]; pyridoxal phosphate binding [GO:0030170]; sulfinoalanine decarboxylase activity [GO:0004782]	cytoplasm [GO:0005737]
sp|Q921G7|ETFD_MOUSE	Q921G7	Etfdh	Etfdh	Electron transfer flavoprotein-ubiquinone oxidoreductase mitochondrial OS=Mus musculus OX=10090 GN=Etfdh PE=1 SV=1	68091	351.46	54	38	37	42	37	2540000	1430000	1690000	2980000	32	31	48	39	36	47	Carbamidomethylation; Oxidation (M); Hexose (NSY); Pyro-glu from Q; Mutation	integral component of mitochondrial inner membrane [GO:0031305]; membrane [GO:0016020]; mitochondrial electron transfer flavoprotein complex [GO:0017133]; mitochondrial inner membrane [GO:0005743]; mitochondrial membrane [GO:0031966]; mitochondrion [GO:0005739]; 4 iron, 4 sulfur cluster binding [GO:0051539]; electron transfer activity [GO:0009055]; electron-transferring-flavoprotein dehydrogenase…	electron transport chain [GO:0022900]; fatty acid beta-oxidation using acyl-CoA dehydrogenase [GO:0033539]; response to oxidative stress [GO:0006979]	4 iron, 4 sulfur cluster binding [GO:0051539]; electron transfer activity [GO:0009055]; electron-transferring-flavoprotein dehydrogenase activity [GO:0004174]; iron-sulfur cluster binding [GO:0051536]; metal ion binding [GO:0046872]; oxidoreductase activity [GO:0016491]; oxidoreductase activity, acting on metal ions, flavin as acceptor [GO:0043783]; quinone binding [GO:0048038]; ubiquinone bindin…	integral component of mitochondrial inner membrane [GO:0031305]; membrane [GO:0016020]; mitochondrial electron transfer flavoprotein complex [GO:0017133]; mitochondrial inner membrane [GO:0005743]; mitochondrial membrane [GO:0031966]; mitochondrion [GO:0005739]	SUBCELLULAR LOCATION: Mitochondrion inner membrane {ECO:0000250}.
sp|P55264|ADK_MOUSE	P55264	Adk	Adk	Adenosine kinase OS=Mus musculus OX=10090 GN=Adk PE=1 SV=2	40149	350.53	71	63	58	47	70	3020000	2530000	2320000	3310000	24	24	48	37	34	60	Carbamidomethylation; Acetylation (Protein N-term); Deamidation (NQ); Amidation; Mutation	cytoplasm [GO:0005737]; cytosol [GO:0005829]; nucleoplasm [GO:0005654]; nucleus [GO:0005634]; plasma membrane [GO:0005886]; adenosine kinase activity [GO:0004001]; ATP binding [GO:0005524]; metal ion binding [GO:0046872]; adenosine metabolic process [GO:0046085]; AMP salvage [GO:0044209]; dATP biosynthetic process [GO:0006175]; positive regulation of cardiac muscle hypertrophy [GO:0010613]; posit…	adenosine metabolic process [GO:0046085]; AMP salvage [GO:0044209]; dATP biosynthetic process [GO:0006175]; positive regulation of cardiac muscle hypertrophy [GO:0010613]; positive regulation of T cell proliferation [GO:0042102]; purine ribonucleoside salvage [GO:0006166]; type B pancreatic cell proliferation [GO:0044342]	adenosine kinase activity [GO:0004001]; ATP binding [GO:0005524]; metal ion binding [GO:0046872]	cytoplasm [GO:0005737]; cytosol [GO:0005829]; nucleoplasm [GO:0005654]; nucleus [GO:0005634]; plasma membrane [GO:0005886]	SUBCELLULAR LOCATION: [Isoform Long]: Nucleus {ECO:0000250|UniProtKB:P55263}.; SUBCELLULAR LOCATION: [Isoform Short]: Cytoplasm {ECO:0000250|UniProtKB:P55263}.
sp|Q00897|A1AT4_MOUSE	Q00897	Serpina1d Dom4 Spi1-4	Serpina1d	Alpha-1-antitrypsin 1-4 OS=Mus musculus OX=10090 GN=Serpina1d PE=1 SV=1	45998	350.38	55	37	42	39	30	286000	449000	397000	741000	20	4	52	39	22	47	Deamidation (NQ); Mutation	endoplasmic reticulum [GO:0005783]; extracellular region [GO:0005576]; extracellular space [GO:0005615]; Golgi apparatus [GO:0005794]; intracellular membrane-bounded organelle [GO:0043231]; endopeptidase inhibitor activity [GO:0004866]; identical protein binding [GO:0042802]; protease binding [GO:0002020]; serine-type endopeptidase inhibitor activity [GO:0004867]; negative regulation of endopepti…	negative regulation of endopeptidase activity [GO:0010951]; response to cytokine [GO:0034097]; response to peptide hormone [GO:0043434]	endopeptidase inhibitor activity [GO:0004866]; identical protein binding [GO:0042802]; protease binding [GO:0002020]; serine-type endopeptidase inhibitor activity [GO:0004867]	endoplasmic reticulum [GO:0005783]; extracellular region [GO:0005576]; extracellular space [GO:0005615]; Golgi apparatus [GO:0005794]; intracellular membrane-bounded organelle [GO:0043231]	SUBCELLULAR LOCATION: Secreted {ECO:0000269|PubMed:11961105, ECO:0000269|PubMed:8619829}.
sp|Q8VDJ3|VIGLN_MOUSE	Q8VDJ3	Hdlbp	Hdlbp	Vigilin OS=Mus musculus OX=10090 GN=Hdlbp PE=1 SV=1	141742	350.23	38	23	13	13	23	993000	336000	366000	1160000	42	39	32	17	12	34	Carbamidomethylation; Oxidation (M); Acetylation (Protein N-term); Deamidation (NQ); Ethylation	cytoplasm [GO:0005737]; cytosol [GO:0005829]; high-density lipoprotein particle [GO:0034364]; nucleus [GO:0005634]; polysome [GO:0005844]; mRNA binding [GO:0003729]; cholesterol metabolic process [GO:0008203]; lipid transport [GO:0006869]	cholesterol metabolic process [GO:0008203]; lipid transport [GO:0006869]	mRNA binding [GO:0003729]	cytoplasm [GO:0005737]; cytosol [GO:0005829]; high-density lipoprotein particle [GO:0034364]; nucleus [GO:0005634]; polysome [GO:0005844]	SUBCELLULAR LOCATION: Cytoplasm {ECO:0000250}. Nucleus {ECO:0000250}.
sp|P22599|A1AT2_MOUSE	P22599	Serpina1b Aat2 Dom2 Spi1-2	Serpina1b	Alpha-1-antitrypsin 1-2 OS=Mus musculus OX=10090 GN=Serpina1b PE=1 SV=2	45975	350.18	50	32	43	29	25	0	89100	24300	84100	20	3	50	43	21	50	Deamidation (NQ); Methylation(KR); Dehydration; Mutation	endoplasmic reticulum [GO:0005783]; extracellular region [GO:0005576]; extracellular space [GO:0005615]; Golgi apparatus [GO:0005794]; intracellular membrane-bounded organelle [GO:0043231]; endopeptidase inhibitor activity [GO:0004866]; identical protein binding [GO:0042802]; protease binding [GO:0002020]; serine-type endopeptidase inhibitor activity [GO:0004867]; acute-phase response [GO:0006953…	acute-phase response [GO:0006953]; in utero embryonic development [GO:0001701]; negative regulation of endopeptidase activity [GO:0010951]; protein N-linked glycosylation [GO:0006487]; response to cytokine [GO:0034097]; response to peptide hormone [GO:0043434]	endopeptidase inhibitor activity [GO:0004866]; identical protein binding [GO:0042802]; protease binding [GO:0002020]; serine-type endopeptidase inhibitor activity [GO:0004867]	endoplasmic reticulum [GO:0005783]; extracellular region [GO:0005576]; extracellular space [GO:0005615]; Golgi apparatus [GO:0005794]; intracellular membrane-bounded organelle [GO:0043231]	SUBCELLULAR LOCATION: Secreted {ECO:0000269|PubMed:11961105, ECO:0000269|PubMed:8619829}.
sp|Q99K67|AASS_MOUSE	Q99K67	Aass Lorsdh	Aass	Alpha-aminoadipic semialdehyde synthase mitochondrial OS=Mus musculus OX=10090 GN=Aass PE=1 SV=1	102975	349.78	53	28	36	37	32	1070000	1540000	1460000	2010000	40	39	37	37	29	49	Carbamidomethylation; Oxidation (M); Deamidation (NQ); 2-amino-3-oxo-butanoic_acid; Mutation	cytoplasm [GO:0005737]; intracellular membrane-bounded organelle [GO:0043231]; mitochondrion [GO:0005739]; saccharopine dehydrogenase (NAD+, L-glutamate-forming) activity [GO:0047131]; saccharopine dehydrogenase (NADP+, L-lysine-forming) activity [GO:0047130]; saccharopine dehydrogenase activity [GO:0004753]; generation of precursor metabolites and energy [GO:0006091]; L-lysine catabolic process …	generation of precursor metabolites and energy [GO:0006091]; L-lysine catabolic process [GO:0019477]; L-lysine catabolic process to acetyl-CoA via saccharopine [GO:0033512]; lysine biosynthetic process via aminoadipic acid [GO:0019878]	saccharopine dehydrogenase (NAD+, L-glutamate-forming) activity [GO:0047131]; saccharopine dehydrogenase (NADP+, L-lysine-forming) activity [GO:0047130]; saccharopine dehydrogenase activity [GO:0004753]	cytoplasm [GO:0005737]; intracellular membrane-bounded organelle [GO:0043231]; mitochondrion [GO:0005739]	SUBCELLULAR LOCATION: Mitochondrion.
tr|Q8R084|Q8R084_MOUSE	Q8R084	Ugt2b1	Ugt2b1	UDP-glucuronosyltransferase OS=Mus musculus OX=10090 GN=Ugt2b1 PE=1 SV=1	60157	348.46	48	32	37	38	37	2060000	981000	1690000	3760000	25	21	50	48	35	78	Carbamidomethylation; Oxidation (M); Deamidation (NQ); Deamidation (R); Mutation	integral component of membrane [GO:0016021]; intracellular membrane-bounded organelle [GO:0043231]; glucuronosyltransferase activity [GO:0015020]; biphenyl catabolic process [GO:0070980]; cellular glucuronidation [GO:0052695]; cellular response to ethanol [GO:0071361]; cellular response to glucocorticoid stimulus [GO:0071385]; cellular response to growth hormone stimulus [GO:0071378]; cellular re…	biphenyl catabolic process [GO:0070980]; cellular glucuronidation [GO:0052695]; cellular response to ethanol [GO:0071361]; cellular response to glucocorticoid stimulus [GO:0071385]; cellular response to growth hormone stimulus [GO:0071378]; cellular response to testosterone stimulus [GO:0071394]; estrogen metabolic process [GO:0008210]; response to lipopolysaccharide [GO:0032496]	glucuronosyltransferase activity [GO:0015020]	integral component of membrane [GO:0016021]; intracellular membrane-bounded organelle [GO:0043231]	SUBCELLULAR LOCATION: Membrane {ECO:0000256|RuleBase:RU362059}; Single-pass membrane protein {ECO:0000256|RuleBase:RU362059}.
sp|O08638|MYH11_MOUSE	O08638	Myh11	Myh11	Myosin-11 OS=Mus musculus OX=10090 GN=Myh11 PE=1 SV=1	227026	348.26	27	6	4	1	25	31500			1280000	47	30	18	14	4	70	Carbamidomethylation; Oxidation (M); Deamidation (NQ); Pyro-glu from Q; Mutation	brush border [GO:0005903]; melanosome [GO:0042470]; muscle myosin complex [GO:0005859]; myofibril [GO:0030016]; myosin complex [GO:0016459]; myosin filament [GO:0032982]; smooth muscle contractile fiber [GO:0030485]; stress fiber [GO:0001725]; actin filament binding [GO:0051015]; ATP binding [GO:0005524]; calmodulin binding [GO:0005516]; motor activity [GO:0003774]; structural constituent of musc…	cardiac muscle cell development [GO:0055013]; elastic fiber assembly [GO:0048251]; skeletal muscle myosin thick filament assembly [GO:0030241]; smooth muscle contraction [GO:0006939]	actin filament binding [GO:0051015]; ATP binding [GO:0005524]; calmodulin binding [GO:0005516]; motor activity [GO:0003774]; structural constituent of muscle [GO:0008307]	brush border [GO:0005903]; melanosome [GO:0042470]; muscle myosin complex [GO:0005859]; myofibril [GO:0030016]; myosin complex [GO:0016459]; myosin filament [GO:0032982]; smooth muscle contractile fiber [GO:0030485]; stress fiber [GO:0001725]	SUBCELLULAR LOCATION: Melanosome {ECO:0000250}. Cytoplasm, myofibril. Note=Thick filaments of the myofibrils.
sp|Q61233|PLSL_MOUSE	Q61233	Lcp1 Pls2	Lcp1	Plastin-2 OS=Mus musculus OX=10090 GN=Lcp1 PE=1 SV=4	70149	348.13	62	30	56	24	29	519000	1420000	348000	615000	30	25	24	37	14	17	Carbamidomethylation	actin cytoskeleton [GO:0015629]; actin filament [GO:0005884]; actin filament bundle [GO:0032432]; cytoplasm [GO:0005737]; cytosol [GO:0005829]; filopodium [GO:0030175]; focal adhesion [GO:0005925]; perinuclear region of cytoplasm [GO:0048471]; phagocytic cup [GO:0001891]; plasma membrane [GO:0005886]; podosome [GO:0002102]; ruffle [GO:0001726]; ruffle membrane [GO:0032587]; stress fiber [GO:00017…	actin filament bundle assembly [GO:0051017]; actin filament network formation [GO:0051639]; animal organ regeneration [GO:0031100]; cell migration [GO:0016477]; extracellular matrix disassembly [GO:0022617]; positive regulation of podosome assembly [GO:0071803]; protein kinase A signaling [GO:0010737]; regulation of intracellular protein transport [GO:0033157]; response to wounding [GO:0009611]; …	actin filament binding [GO:0051015]; calcium ion binding [GO:0005509]; GTPase binding [GO:0051020]; integrin binding [GO:0005178]	actin cytoskeleton [GO:0015629]; actin filament [GO:0005884]; actin filament bundle [GO:0032432]; cytoplasm [GO:0005737]; cytosol [GO:0005829]; filopodium [GO:0030175]; focal adhesion [GO:0005925]; perinuclear region of cytoplasm [GO:0048471]; phagocytic cup [GO:0001891]; plasma membrane [GO:0005886]; podosome [GO:0002102]; ruffle [GO:0001726]; ruffle membrane [GO:0032587]; stress fiber [GO:00017…	SUBCELLULAR LOCATION: Cytoplasm, cytoskeleton {ECO:0000269|PubMed:14756805}. Cell projection {ECO:0000250}. Cell junction {ECO:0000250}. Cell projection, ruffle membrane {ECO:0000269|PubMed:14756805}; Peripheral membrane protein {ECO:0000269|PubMed:14756805}; Cytoplasmic side {ECO:0000269|PubMed:14756805}. Note=Relocalizes to the immunological synapse between peripheral blood T-lymphocytes and an…
sp|Q9DCN2|NB5R3_MOUSE	Q9DCN2	Cyb5r3 Dia1	Cyb5r3	NADH-cytochrome b5 reductase 3 OS=Mus musculus OX=10090 GN=Cyb5r3 PE=1 SV=3	34128	348.03	80	71	55	69	79	2210000	1190000	3210000	3860000	21	21	49	26	50	55	Carbamidomethylation; Deamidation (NQ); Amidation; 2-amino-3-oxo-butanoic_acid; Thiophosphorylation	endoplasmic reticulum membrane [GO:0005789]; mitochondrial inner membrane [GO:0005743]; mitochondrial outer membrane [GO:0005741]; ADP binding [GO:0043531]; AMP binding [GO:0016208]; cytochrome-b5 reductase activity, acting on NAD(P)H [GO:0004128]; FAD binding [GO:0071949]; flavin adenine dinucleotide binding [GO:0050660]; NAD binding [GO:0051287]; cholesterol biosynthetic process [GO:0006695]	cholesterol biosynthetic process [GO:0006695]	ADP binding [GO:0043531]; AMP binding [GO:0016208]; cytochrome-b5 reductase activity, acting on NAD(P)H [GO:0004128]; FAD binding [GO:0071949]; flavin adenine dinucleotide binding [GO:0050660]; NAD binding [GO:0051287]	endoplasmic reticulum membrane [GO:0005789]; mitochondrial inner membrane [GO:0005743]; mitochondrial outer membrane [GO:0005741]	SUBCELLULAR LOCATION: [Isoform 1]: Endoplasmic reticulum membrane {ECO:0000250|UniProtKB:P00387}; Lipid-anchor {ECO:0000250|UniProtKB:P00387}; Cytoplasmic side {ECO:0000250|UniProtKB:P00387}. Mitochondrion outer membrane {ECO:0000250|UniProtKB:P00387}; Lipid-anchor {ECO:0000250|UniProtKB:P00387}; Cytoplasmic side {ECO:0000250|UniProtKB:P00387}.; SUBCELLULAR LOCATION: [Isoform 2]: Cytoplasm. Note=…
sp|Q01768|NDKB_MOUSE	Q01768	Nme2	Nme2	Nucleoside diphosphate kinase B OS=Mus musculus OX=10090 GN=Nme2 PE=1 SV=1	17363	347.89	87	82	79	74	78	3050000	4440000	968000	2820000	16	8	69	85	60	50	Carbamidomethylation; Oxidation (M); Pyro-glu from Q; Mutation	cell periphery [GO:0071944]; cytoplasm [GO:0005737]; intermediate filament [GO:0005882]; lamellipodium [GO:0030027]; mitochondrial membrane [GO:0031966]; mitochondrion [GO:0005739]; myelin sheath [GO:0043209]; nucleus [GO:0005634]; perinuclear region of cytoplasm [GO:0048471]; ruffle [GO:0001726]; ATP binding [GO:0005524]; DNA binding [GO:0003677]; enzyme binding [GO:0019899]; fatty acid binding …	adenylate cyclase-activating G protein-coupled receptor signaling pathway [GO:0007189]; cellular response to fatty acid [GO:0071398]; cellular response to glucose stimulus [GO:0071333]; cellular response to oxidative stress [GO:0034599]; CTP biosynthetic process [GO:0006241]; GTP biosynthetic process [GO:0006183]; integrin-mediated signaling pathway [GO:0007229]; negative regulation of apoptotic …	ATP binding [GO:0005524]; DNA binding [GO:0003677]; enzyme binding [GO:0019899]; fatty acid binding [GO:0005504]; GDP binding [GO:0019003]; G-quadruplex DNA binding [GO:0051880]; heterocyclic compound binding [GO:1901363]; identical protein binding [GO:0042802]; intermediate filament binding [GO:0019215]; metal ion binding [GO:0046872]; nucleoside diphosphate kinase activity [GO:0004550]; protein…	cell periphery [GO:0071944]; cytoplasm [GO:0005737]; intermediate filament [GO:0005882]; lamellipodium [GO:0030027]; mitochondrial membrane [GO:0031966]; mitochondrion [GO:0005739]; myelin sheath [GO:0043209]; nucleus [GO:0005634]; perinuclear region of cytoplasm [GO:0048471]; ruffle [GO:0001726]	SUBCELLULAR LOCATION: Cytoplasm {ECO:0000250|UniProtKB:P22392}. Nucleus {ECO:0000250|UniProtKB:P22392}. Cell projection, lamellipodium {ECO:0000250|UniProtKB:P22392}. Cell projection, ruffle {ECO:0000250|UniProtKB:P22392}. Note=Colocalizes with ITGB1 and ITGB1BP1 at the edge or peripheral ruffles and lamellipodia during the early stages of cell spreading on fibronectin or collagen but not on vitr…
sp|Q9DB20|ATPO_MOUSE	Q9DB20	Atp5po Atp5o D12Wsu28e	Atp5po	ATP synthase subunit O mitochondrial OS=Mus musculus OX=10090 GN=Atp5po PE=1 SV=1	23364	347.72	64	58	54	59	61	4750000	4160000	2760000	6220000	17	17	58	37	47	64	Carbamidomethylation; Deamidation (NQ); Methylation(KR); Carbamylation; Mutation	cell surface [GO:0009986]; mitochondrial proton-transporting ATP synthase complex [GO:0005753]; mitochondrial proton-transporting ATP synthase complex, coupling factor F(o) [GO:0000276]; mitochondrial proton-transporting ATP synthase, stator stalk [GO:0000274]; mitochondrion [GO:0005739]; myelin sheath [GO:0043209]; plasma membrane [GO:0005886]; proton-transporting ATP synthase complex, catalytic…	ATP biosynthetic process [GO:0006754]; ATP metabolic process [GO:0046034]; ATP synthesis coupled proton transport [GO:0015986]; cellular response to cAMP [GO:0071320]; cellular response to cytokine stimulus [GO:0071345]; mitochondrial ATP synthesis coupled proton transport [GO:0042776]	estradiol binding [GO:1903924]; protein-containing complex binding [GO:0044877]; proton-transporting ATP synthase activity, rotational mechanism [GO:0046933]	cell surface [GO:0009986]; mitochondrial proton-transporting ATP synthase, stator stalk [GO:0000274]; mitochondrial proton-transporting ATP synthase complex [GO:0005753]; mitochondrial proton-transporting ATP synthase complex, coupling factor F(o) [GO:0000276]; mitochondrion [GO:0005739]; myelin sheath [GO:0043209]; plasma membrane [GO:0005886]; proton-transporting ATP synthase complex, catalytic…	SUBCELLULAR LOCATION: Mitochondrion {ECO:0000250}. Mitochondrion inner membrane {ECO:0000250}.
sp|Q9CQ62|DECR_MOUSE	Q9CQ62	Decr1	Decr1	2 4-dienoyl-CoA reductase [(3E)-enoyl-CoA-producing] mitochondrial OS=Mus musculus OX=10090 GN=Decr1 PE=1 SV=1	36214	347.64	59	41	40	38	51	2200000	877000	1220000	2890000	17	17	37	21	23	42	Carbamidomethylation; Mutation	catalytic complex [GO:1902494]; cytosol [GO:0005829]; mitochondrion [GO:0005739]; nucleoplasm [GO:0005654]; 2,4-dienoyl-CoA reductase (NADPH) activity [GO:0008670]; identical protein binding [GO:0042802]; NADPH binding [GO:0070402]; fatty acid beta-oxidation [GO:0006635]; positive regulation of cold-induced thermogenesis [GO:0120162]	fatty acid beta-oxidation [GO:0006635]; positive regulation of cold-induced thermogenesis [GO:0120162]	2,4-dienoyl-CoA reductase (NADPH) activity [GO:0008670]; identical protein binding [GO:0042802]; NADPH binding [GO:0070402]	catalytic complex [GO:1902494]; cytosol [GO:0005829]; mitochondrion [GO:0005739]; nucleoplasm [GO:0005654]	SUBCELLULAR LOCATION: Mitochondrion {ECO:0000250|UniProtKB:Q16698}.
sp|P15626|GSTM2_MOUSE	P15626	Gstm2	Gstm2	Glutathione S-transferase Mu 2 OS=Mus musculus OX=10090 GN=Gstm2 PE=1 SV=2	25717	347.28	78	47	67	57	57	215000	316000	247000	252000	23	9	76	53	45	97	Carbamidomethylation; Oxidation (M); Deamidation (NQ); Methylation(KR); Acetylation (K); 3 more	cytoplasm [GO:0005737]; cytosol [GO:0005829]; intercellular bridge [GO:0045171]; plasma membrane [GO:0005886]; protein-containing complex [GO:0032991]; enzyme binding [GO:0019899]; glutathione binding [GO:0043295]; glutathione transferase activity [GO:0004364]; identical protein binding [GO:0042802]; protein homodimerization activity [GO:0042803]; cellular detoxification of nitrogen compound [GO:…	cellular detoxification of nitrogen compound [GO:0070458]; glutathione derivative biosynthetic process [GO:1901687]; glutathione metabolic process [GO:0006749]; hepoxilin biosynthetic process [GO:0051122]; nitrobenzene metabolic process [GO:0018916]; prostaglandin metabolic process [GO:0006693]; xenobiotic catabolic process [GO:0042178]	enzyme binding [GO:0019899]; glutathione binding [GO:0043295]; glutathione transferase activity [GO:0004364]; identical protein binding [GO:0042802]; protein homodimerization activity [GO:0042803]	cytoplasm [GO:0005737]; cytosol [GO:0005829]; intercellular bridge [GO:0045171]; plasma membrane [GO:0005886]; protein-containing complex [GO:0032991]	SUBCELLULAR LOCATION: Cytoplasm.
sp|Q8CIM7|CP2DQ_MOUSE	Q8CIM7	Cyp2d26 Cyp2d-26	Cyp2d26	Cytochrome P450 2D26 OS=Mus musculus OX=10090 GN=Cyp2d26 PE=1 SV=1	56976	347.22	60	50	36	35	40	1300000	681000	1130000	1930000	28	19	61	49	35	58	Carbamidomethylation; Oxidation (M); Deamidation (NQ); Dehydration; Mutation	cytoplasm [GO:0005737]; endoplasmic reticulum membrane [GO:0005789]; intracellular membrane-bounded organelle [GO:0043231]; aromatase activity [GO:0070330]; heme binding [GO:0020037]; iron ion binding [GO:0005506]; monooxygenase activity [GO:0004497]; oxidoreductase activity, acting on paired donors, with incorporation or reduction of molecular oxygen, reduced flavin or flavoprotein as one donor,…	arachidonic acid metabolic process [GO:0019369]; exogenous drug catabolic process [GO:0042738]; organic acid metabolic process [GO:0006082]; response to drug [GO:0042493]; xenobiotic metabolic process [GO:0006805]	aromatase activity [GO:0070330]; heme binding [GO:0020037]; iron ion binding [GO:0005506]; monooxygenase activity [GO:0004497]; oxidoreductase activity, acting on paired donors, with incorporation or reduction of molecular oxygen, reduced flavin or flavoprotein as one donor, and incorporation of one atom of oxygen [GO:0016712]; steroid hydroxylase activity [GO:0008395]	cytoplasm [GO:0005737]; endoplasmic reticulum membrane [GO:0005789]; intracellular membrane-bounded organelle [GO:0043231]	SUBCELLULAR LOCATION: Endoplasmic reticulum membrane {ECO:0000250}; Peripheral membrane protein {ECO:0000250}. Microsome membrane {ECO:0000250}; Peripheral membrane protein {ECO:0000250}.
tr|Q8VCN3|Q8VCN3_MOUSE	Q8VCN3	Ugt2b37	Ugt2b37	UDP-glucuronosyltransferase OS=Mus musculus OX=10090 GN=Ugt2b37 PE=1 SV=1	60816	345.96	32	22	22	23	23	444000		88600	393000	14	1	43	36	28	39	Carbamidomethylation; Deamidation (NQ); Methylation(KR); Carbamylation; Mutation	endoplasmic reticulum [GO:0005783]; integral component of membrane [GO:0016021]; intracellular membrane-bounded organelle [GO:0043231]; mitochondrial inner membrane [GO:0005743]; nuclear outer membrane [GO:0005640]; glucuronosyltransferase activity [GO:0015020]		glucuronosyltransferase activity [GO:0015020]	endoplasmic reticulum [GO:0005783]; integral component of membrane [GO:0016021]; intracellular membrane-bounded organelle [GO:0043231]; mitochondrial inner membrane [GO:0005743]; nuclear outer membrane [GO:0005640]	SUBCELLULAR LOCATION: Membrane {ECO:0000256|RuleBase:RU362059}; Single-pass membrane protein {ECO:0000256|RuleBase:RU362059}.
sp|Q00623|APOA1_MOUSE	Q00623	Apoa1	Apoa1	Apolipoprotein A-I OS=Mus musculus OX=10090 GN=Apoa1 PE=1 SV=2	30616	345.81	74	54	57	55	45	4080000	5320000	1140000	4160000	23	21	48	41	27	31	Acetylation (Protein N-term); Deamidation (NQ); 2-amino-3-oxo-butanoic_acid	cell surface [GO:0009986]; chylomicron [GO:0042627]; cytoplasmic vesicle [GO:0031410]; cytosol [GO:0005829]; discoidal high-density lipoprotein particle [GO:0034365]; endocytic vesicle [GO:0030139]; extracellular region [GO:0005576]; extracellular space [GO:0005615]; high-density lipoprotein particle [GO:0034364]; intermediate-density lipoprotein particle [GO:0034363]; low-density lipoprotein par…	adrenal gland development [GO:0030325]; animal organ regeneration [GO:0031100]; blood vessel endothelial cell migration [GO:0043534]; cholesterol biosynthetic process [GO:0006695]; cholesterol efflux [GO:0033344]; cholesterol homeostasis [GO:0042632]; cholesterol import [GO:0070508]; cholesterol metabolic process [GO:0008203]; cholesterol transport [GO:0030301]; endothelial cell proliferation [GO…	amyloid-beta binding [GO:0001540]; apolipoprotein A-I receptor binding [GO:0034191]; apolipoprotein receptor binding [GO:0034190]; chemorepellent activity [GO:0045499]; cholesterol binding [GO:0015485]; cholesterol transfer activity [GO:0120020]; enzyme binding [GO:0019899]; heat shock protein binding [GO:0031072]; high-density lipoprotein particle binding [GO:0008035]; high-density lipoprotein p…	cell surface [GO:0009986]; chylomicron [GO:0042627]; cytoplasmic vesicle [GO:0031410]; cytosol [GO:0005829]; discoidal high-density lipoprotein particle [GO:0034365]; endocytic vesicle [GO:0030139]; extracellular region [GO:0005576]; extracellular space [GO:0005615]; high-density lipoprotein particle [GO:0034364]; intermediate-density lipoprotein particle [GO:0034363]; low-density lipoprotein par…	SUBCELLULAR LOCATION: Secreted.
sp|P29699|FETUA_MOUSE	P29699	Ahsg Fetua	Ahsg	Alpha-2-HS-glycoprotein OS=Mus musculus OX=10090 GN=Ahsg PE=1 SV=1	37326	345.67	48	34	39	17	25	737000	479000	122000	331000	11	11	14	25	4	7	Carbamidomethylation	collagen-containing extracellular matrix [GO:0062023]; extracellular matrix [GO:0031012]; extracellular region [GO:0005576]; extracellular space [GO:0005615]; Golgi apparatus [GO:0005794]; protein-containing complex [GO:0032991]; cysteine-type endopeptidase inhibitor activity [GO:0004869]; endopeptidase inhibitor activity [GO:0004866]; receptor signaling protein tyrosine kinase inhibitor activity…	acute-phase response [GO:0006953]; male gonad development [GO:0008584]; negative regulation of bone mineralization [GO:0030502]; negative regulation of cell growth [GO:0030308]; negative regulation of endopeptidase activity [GO:0010951]; negative regulation of insulin receptor signaling pathway [GO:0046627]; ossification [GO:0001503]; positive regulation of bone resorption [GO:0045780]; positive …	cysteine-type endopeptidase inhibitor activity [GO:0004869]; endopeptidase inhibitor activity [GO:0004866]; receptor signaling protein tyrosine kinase inhibitor activity [GO:0030294]	collagen-containing extracellular matrix [GO:0062023]; extracellular matrix [GO:0031012]; extracellular region [GO:0005576]; extracellular space [GO:0005615]; Golgi apparatus [GO:0005794]; protein-containing complex [GO:0032991]	SUBCELLULAR LOCATION: Secreted.
sp|Q91VD9|NDUS1_MOUSE	Q91VD9	Ndufs1	Ndufs1	NADH-ubiquinone oxidoreductase 75 kDa subunit mitochondrial OS=Mus musculus OX=10090 GN=Ndufs1 PE=1 SV=2	79777	345.59	62	35	38	41	34	1780000	2650000	1250000	2300000	37	37	39	48	29	41	Carbamidomethylation; Oxidation (M); Deamidation (NQ); Mutation	mitochondrial inner membrane [GO:0005743]; mitochondrial intermembrane space [GO:0005758]; mitochondrial respiratory chain complex I [GO:0005747]; mitochondrion [GO:0005739]; myelin sheath [GO:0043209]; 2 iron, 2 sulfur cluster binding [GO:0051537]; 4 iron, 4 sulfur cluster binding [GO:0051539]; electron transfer activity [GO:0009055]; metal ion binding [GO:0046872]; NADH dehydrogenase (ubiquinon…	apoptotic mitochondrial changes [GO:0008637]; ATP metabolic process [GO:0046034]; cellular respiration [GO:0045333]; mitochondrial electron transport, NADH to ubiquinone [GO:0006120]; mitochondrial respiratory chain complex I assembly [GO:0032981]; reactive oxygen species metabolic process [GO:0072593]; regulation of mitochondrial membrane potential [GO:0051881]	2 iron, 2 sulfur cluster binding [GO:0051537]; 4 iron, 4 sulfur cluster binding [GO:0051539]; electron transfer activity [GO:0009055]; metal ion binding [GO:0046872]; NADH dehydrogenase (ubiquinone) activity [GO:0008137]	mitochondrial inner membrane [GO:0005743]; mitochondrial intermembrane space [GO:0005758]; mitochondrial respiratory chain complex I [GO:0005747]; mitochondrion [GO:0005739]; myelin sheath [GO:0043209]	SUBCELLULAR LOCATION: Mitochondrion inner membrane {ECO:0000250|UniProtKB:P15690}; Peripheral membrane protein {ECO:0000250|UniProtKB:P15690}; Matrix side {ECO:0000250|UniProtKB:P15690}.
sp|Q9DBJ1|PGAM1_MOUSE	Q9DBJ1	Pgam1	Pgam1	Phosphoglycerate mutase 1 OS=Mus musculus OX=10090 GN=Pgam1 PE=1 SV=3	28832	345.22	73	45	65	58	51	3580000	4270000	1380000	2830000	14	14	29	39	26	31	Carbamidomethylation; Deamidation (NQ); Lysine oxidation to aminoadipic semialdehyde	cytoplasm [GO:0005737]; cytosol [GO:0005829]; myelin sheath [GO:0043209]; nucleus [GO:0005634]; bisphosphoglycerate mutase activity [GO:0004082]; hydrolase activity [GO:0016787]; phosphoglycerate mutase activity [GO:0004619]; protein kinase binding [GO:0019901]; glycolytic process [GO:0006096]; regulation of glycolytic process [GO:0006110]; regulation of pentose-phosphate shunt [GO:0043456]; resp…	glycolytic process [GO:0006096]; regulation of glycolytic process [GO:0006110]; regulation of pentose-phosphate shunt [GO:0043456]; respiratory burst [GO:0045730]	bisphosphoglycerate mutase activity [GO:0004082]; hydrolase activity [GO:0016787]; phosphoglycerate mutase activity [GO:0004619]; protein kinase binding [GO:0019901]	cytoplasm [GO:0005737]; cytosol [GO:0005829]; myelin sheath [GO:0043209]; nucleus [GO:0005634]
sp|Q9DCG6|PBLD1_MOUSE	Q9DCG6	Pbld1 Mawbp2 Pbld	Pbld1	Phenazine biosynthesis-like domain-containing protein 1 OS=Mus musculus OX=10090 GN=Pbld1 PE=1 SV=2	32048	344.93	81	72	52	66	36	1050000	756000	755000	547000	18	10	43	50	34	25	Carbamidomethylation; Oxidation (M); Mutation	cytoplasm [GO:0005737]; identical protein binding [GO:0042802]; isomerase activity [GO:0016853]; biosynthetic process [GO:0009058]; maintenance of gastrointestinal epithelium [GO:0030277]; negative regulation of SMAD protein signal transduction [GO:0060392]; negative regulation of transforming growth factor beta receptor signaling pathway [GO:0030512]	biosynthetic process [GO:0009058]; maintenance of gastrointestinal epithelium [GO:0030277]; negative regulation of SMAD protein signal transduction [GO:0060392]; negative regulation of transforming growth factor beta receptor signaling pathway [GO:0030512]	identical protein binding [GO:0042802]; isomerase activity [GO:0016853]	cytoplasm [GO:0005737]
sp|Q922R8|PDIA6_MOUSE	Q922R8	Pdia6 Txndc7	Pdia6	Protein disulfide-isomerase A6 OS=Mus musculus OX=10090 GN=Pdia6 PE=1 SV=3	48100	344.63	50	42	42	38	37	1510000	2380000	897000	2780000	23	23	32	41	21	40	Carbamidomethylation; Phosphorylation (STY); Sodium adduct; Persulfide; Mutation	cytosol [GO:0005829]; endoplasmic reticulum [GO:0005783]; endoplasmic reticulum chaperone complex [GO:0034663]; endoplasmic reticulum lumen [GO:0005788]; endoplasmic reticulum-Golgi intermediate compartment [GO:0005793]; extracellular space [GO:0005615]; melanosome [GO:0042470]; plasma membrane [GO:0005886]; smooth endoplasmic reticulum [GO:0005790]; protein disulfide isomerase activity [GO:00037…	platelet activation [GO:0030168]; platelet aggregation [GO:0070527]	protein disulfide isomerase activity [GO:0003756]; protein-disulfide reductase activity [GO:0015035]	cytosol [GO:0005829]; endoplasmic reticulum [GO:0005783]; endoplasmic reticulum chaperone complex [GO:0034663]; endoplasmic reticulum-Golgi intermediate compartment [GO:0005793]; endoplasmic reticulum lumen [GO:0005788]; extracellular space [GO:0005615]; melanosome [GO:0042470]; plasma membrane [GO:0005886]; smooth endoplasmic reticulum [GO:0005790]	SUBCELLULAR LOCATION: Endoplasmic reticulum lumen {ECO:0000250|UniProtKB:Q15084}. Cell membrane {ECO:0000250|UniProtKB:Q15084}. Melanosome {ECO:0000250|UniProtKB:Q15084}.
sp|Q8QZR3|EST2A_MOUSE	Q8QZR3	Ces2a Ces6	Ces2a	Pyrethroid hydrolase Ces2a OS=Mus musculus OX=10090 GN=Ces2a PE=1 SV=1	61940	344.22	51	43	34	42	37	3160000	3000000	1970000	2820000	21	13	72	45	37	43	Carbamidomethylation; Oxidation (M); Pyro-glu from Q; Mutation	endoplasmic reticulum [GO:0005783]; intracellular membrane-bounded organelle [GO:0043231]; all-trans-retinyl-palmitate hydrolase, all-trans-retinol forming activity [GO:0047376]; carboxylic ester hydrolase activity [GO:0052689]; trans-permethrin hydrolase activity [GO:0102209]; protein glycosylation [GO:0006486]	protein glycosylation [GO:0006486]	all-trans-retinyl-palmitate hydrolase, all-trans-retinol forming activity [GO:0047376]; carboxylic ester hydrolase activity [GO:0052689]; trans-permethrin hydrolase activity [GO:0102209]	endoplasmic reticulum [GO:0005783]; intracellular membrane-bounded organelle [GO:0043231]	SUBCELLULAR LOCATION: Microsome {ECO:0000250|UniProtKB:Q8K3R0}.
sp|P50431|GLYC_MOUSE	P50431	Shmt1 Shmt	Shmt1	Serine hydroxymethyltransferase cytosolic OS=Mus musculus OX=10090 GN=Shmt1 PE=1 SV=3	52601	343.83	63	51	50	45	46	2560000	2660000	1380000	2010000	26	25	64	44	25	43	Carbamidomethylation; Acetylation (Protein N-term); Pyro-glu from Q; Mutation	cytoplasm [GO:0005737]; cytosol [GO:0005829]; mitochondrion [GO:0005739]; nucleoplasm [GO:0005654]; nucleus [GO:0005634]; amino acid binding [GO:0016597]; cobalt ion binding [GO:0050897]; glycine hydroxymethyltransferase activity [GO:0004372]; identical protein binding [GO:0042802]; L-allo-threonine aldolase activity [GO:0008732]; mRNA 5'-UTR binding [GO:0048027]; protein homodimerization activit…	cellular response to leukemia inhibitory factor [GO:1990830]; cellular response to tetrahydrofolate [GO:1904482]; dTMP biosynthetic process [GO:0006231]; folic acid metabolic process [GO:0046655]; glycine biosynthetic process [GO:0006545]; glycine biosynthetic process from serine [GO:0019264]; glycine metabolic process [GO:0006544]; L-serine catabolic process [GO:0006565]; L-serine metabolic proc…	amino acid binding [GO:0016597]; cobalt ion binding [GO:0050897]; glycine hydroxymethyltransferase activity [GO:0004372]; identical protein binding [GO:0042802]; L-allo-threonine aldolase activity [GO:0008732]; mRNA 5'-UTR binding [GO:0048027]; protein homodimerization activity [GO:0042803]; pyridoxal phosphate binding [GO:0030170]; serine binding [GO:0070905]; small molecule binding [GO:0036094]…	cytoplasm [GO:0005737]; cytosol [GO:0005829]; mitochondrion [GO:0005739]; nucleoplasm [GO:0005654]; nucleus [GO:0005634]	SUBCELLULAR LOCATION: Cytoplasm.
sp|Q8QZR5|ALAT1_MOUSE	Q8QZR5	Gpt Gpt1	Gpt	Alanine aminotransferase 1 OS=Mus musculus OX=10090 GN=Gpt PE=1 SV=3	55143	343.23	58	45	38	38	36	2400000	1930000	1270000	2260000	21	20	36	35	33	34	Carbamidomethylation; Oxidation (M); Deamidation (NQ); Methionine replacement by azido homoalanine; Ammonia-loss (N)	cytoplasm [GO:0005737]; extracellular space [GO:0005615]; L-alanine:2-oxoglutarate aminotransferase activity [GO:0004021]; pyridoxal phosphate binding [GO:0030170]; biosynthetic process [GO:0009058]; cellular response to insulin stimulus [GO:0032869]; L-alanine catabolic process [GO:0042853]; positive regulation of gluconeogenesis [GO:0045722]; response to starvation [GO:0042594]	biosynthetic process [GO:0009058]; cellular response to insulin stimulus [GO:0032869]; L-alanine catabolic process [GO:0042853]; positive regulation of gluconeogenesis [GO:0045722]; response to starvation [GO:0042594]	L-alanine:2-oxoglutarate aminotransferase activity [GO:0004021]; pyridoxal phosphate binding [GO:0030170]	cytoplasm [GO:0005737]; extracellular space [GO:0005615]	SUBCELLULAR LOCATION: Cytoplasm {ECO:0000250}.
sp|Q64727|VINC_MOUSE	Q64727	Vcl	Vcl	Vinculin OS=Mus musculus OX=10090 GN=Vcl PE=1 SV=4	116717	343.12	50	14	36	7	17	294000	1130000	123000	550000	44	43	13	42	7	28	Carbamidomethylation; Oxidation (M); Mutation	actin cytoskeleton [GO:0015629]; adherens junction [GO:0005912]; brush border [GO:0005903]; cell-cell contact zone [GO:0044291]; cell-cell junction [GO:0005911]; costamere [GO:0043034]; cytoplasm [GO:0005737]; fascia adherens [GO:0005916]; focal adhesion [GO:0005925]; inner dense plaque of desmosome [GO:0090637]; intercalated disc [GO:0014704]; membrane raft [GO:0045121]; outer dense plaque of de…	adherens junction assembly [GO:0034333]; apical junction assembly [GO:0043297]; axon extension [GO:0048675]; cell adhesion [GO:0007155]; epithelial cell-cell adhesion [GO:0090136]; lamellipodium assembly [GO:0030032]; morphogenesis of an epithelium [GO:0002009]; protein localization to cell surface [GO:0034394]; regulation of cell migration [GO:0030334]; regulation of establishment of endothelial…	actin filament binding [GO:0051015]; alpha-catenin binding [GO:0045294]; dystroglycan binding [GO:0002162]; small GTPase binding [GO:0031267]; structural molecule activity [GO:0005198]; ubiquitin protein ligase binding [GO:0031625]	actin cytoskeleton [GO:0015629]; adherens junction [GO:0005912]; brush border [GO:0005903]; cell-cell contact zone [GO:0044291]; cell-cell junction [GO:0005911]; costamere [GO:0043034]; cytoplasm [GO:0005737]; fascia adherens [GO:0005916]; focal adhesion [GO:0005925]; inner dense plaque of desmosome [GO:0090637]; intercalated disc [GO:0014704]; membrane raft [GO:0045121]; outer dense plaque of de…	SUBCELLULAR LOCATION: Cell membrane {ECO:0000250|UniProtKB:P12003}; Peripheral membrane protein {ECO:0000250|UniProtKB:P12003}; Cytoplasmic side {ECO:0000250|UniProtKB:P12003}. Cell junction, adherens junction {ECO:0000250|UniProtKB:P12003}. Cell junction, focal adhesion {ECO:0000250|UniProtKB:P12003}. Cytoplasm, cytoskeleton {ECO:0000250|UniProtKB:P85972}. Cell membrane, sarcolemma {ECO:0000269|…
sp|Q8BVI4|DHPR_MOUSE	Q8BVI4	Qdpr Dhpr	Qdpr	Dihydropteridine reductase OS=Mus musculus OX=10090 GN=Qdpr PE=1 SV=2	25570	342.93	85	60	72	57	56	2750000	5090000	2190000	2300000	18	18	42	43	29	29	Carbamidomethylation; Oxidation (M); Deamidation (NQ); Propionamide (K X@N-term); O-Diisopropylphosphorylation; Mutation	cytoplasm [GO:0005737]; cytosol [GO:0005829]; mitochondrion [GO:0005739]; neuron projection [GO:0043005]; 6,7-dihydropteridine reductase activity [GO:0004155]; identical protein binding [GO:0042802]; NADH binding [GO:0070404]; NADPH binding [GO:0070402]; cellular response to drug [GO:0035690]; L-phenylalanine catabolic process [GO:0006559]; liver development [GO:0001889]; response to aluminum ion…	cellular response to drug [GO:0035690]; liver development [GO:0001889]; L-phenylalanine catabolic process [GO:0006559]; response to aluminum ion [GO:0010044]; response to glucagon [GO:0033762]; response to lead ion [GO:0010288]; tetrahydrobiopterin biosynthetic process [GO:0006729]	6,7-dihydropteridine reductase activity [GO:0004155]; identical protein binding [GO:0042802]; NADH binding [GO:0070404]; NADPH binding [GO:0070402]	cytoplasm [GO:0005737]; cytosol [GO:0005829]; mitochondrion [GO:0005739]; neuron projection [GO:0043005]
sp|Q6PB66|LPPRC_MOUSE	Q6PB66	Lrpprc Lrp130	Lrpprc	Leucine-rich PPR motif-containing protein mitochondrial OS=Mus musculus OX=10090 GN=Lrpprc PE=1 SV=2	156614	342.47	43	23	29	16	23	890000	2120000	410000	1530000	51	50	50	45	23	39	Carbamidomethylation; Oxidation (M); Acetylation (Protein N-term); Deamidation (NQ)	condensed nuclear chromosome [GO:0000794]; cytoplasm [GO:0005737]; cytoskeleton [GO:0005856]; microtubule [GO:0005874]; mitochondrial nucleoid [GO:0042645]; mitochondrion [GO:0005739]; nuclear inner membrane [GO:0005637]; nuclear outer membrane [GO:0005640]; nucleoplasm [GO:0005654]; nucleus [GO:0005634]; perinuclear region of cytoplasm [GO:0048471]; ribonucleoprotein complex [GO:1990904]; beta-t…	mRNA transport [GO:0051028]; negative regulation of mitochondrial RNA catabolic process [GO:0000961]; regulation of mitochondrial translation [GO:0070129]	beta-tubulin binding [GO:0048487]; RNA binding [GO:0003723]; single-stranded DNA binding [GO:0003697]; ubiquitin protein ligase binding [GO:0031625]	condensed nuclear chromosome [GO:0000794]; cytoplasm [GO:0005737]; cytoskeleton [GO:0005856]; microtubule [GO:0005874]; mitochondrial nucleoid [GO:0042645]; mitochondrion [GO:0005739]; nuclear inner membrane [GO:0005637]; nuclear outer membrane [GO:0005640]; nucleoplasm [GO:0005654]; nucleus [GO:0005634]; perinuclear region of cytoplasm [GO:0048471]; ribonucleoprotein complex [GO:1990904]	SUBCELLULAR LOCATION: Mitochondrion {ECO:0000250}. Nucleus {ECO:0000269|PubMed:12071956}. Nucleus, nucleoplasm {ECO:0000250}. Nucleus inner membrane {ECO:0000250}. Nucleus outer membrane {ECO:0000250}.
sp|O88451|RDH7_MOUSE	O88451	Rdh7 Crad2	Rdh7	Retinol dehydrogenase 7 OS=Mus musculus OX=10090 GN=Rdh7 PE=1 SV=1	35660	342.34	59	53	51	52	51	2140000	950000	1330000	2780000	20	10	42	32	56	57	Carbamidomethylation; Deamidation (NQ); Amidation; Mutation	endoplasmic reticulum [GO:0005783]; catalytic activity [GO:0003824]; NAD-retinol dehydrogenase activity [GO:0004745]; retinol metabolic process [GO:0042572]	retinol metabolic process [GO:0042572]	catalytic activity [GO:0003824]; NAD-retinol dehydrogenase activity [GO:0004745]	endoplasmic reticulum [GO:0005783]	SUBCELLULAR LOCATION: Microsome {ECO:0000250}. Endoplasmic reticulum {ECO:0000250}.
sp|P08003|PDIA4_MOUSE	P08003	Pdia4 Cai Erp72	Pdia4	Protein disulfide-isomerase A4 OS=Mus musculus OX=10090 GN=Pdia4 PE=1 SV=3	71982	342.05	41	28	29	32	30	2010000	1270000	940000	1900000	26	25	36	29	25	30	Oxidation (M); Pyro-glu from Q; Mutation	cell surface [GO:0009986]; endoplasmic reticulum [GO:0005783]; endoplasmic reticulum chaperone complex [GO:0034663]; endoplasmic reticulum lumen [GO:0005788]; extracellular space [GO:0005615]; melanosome [GO:0042470]; smooth endoplasmic reticulum [GO:0005790]; protein disulfide isomerase activity [GO:0003756]; protein-disulfide reductase activity [GO:0015035]; chaperone-mediated protein folding […	chaperone-mediated protein folding [GO:0061077]; positive regulation of protein folding [GO:1903334]; protein folding [GO:0006457]; response to endoplasmic reticulum stress [GO:0034976]	protein disulfide isomerase activity [GO:0003756]; protein-disulfide reductase activity [GO:0015035]	cell surface [GO:0009986]; endoplasmic reticulum [GO:0005783]; endoplasmic reticulum chaperone complex [GO:0034663]; endoplasmic reticulum lumen [GO:0005788]; extracellular space [GO:0005615]; melanosome [GO:0042470]; smooth endoplasmic reticulum [GO:0005790]	SUBCELLULAR LOCATION: Endoplasmic reticulum lumen {ECO:0000250|UniProtKB:P13667}. Melanosome {ECO:0000250|UniProtKB:P13667}.
sp|Q8VCR7|ABHEB_MOUSE	Q8VCR7	Abhd14b Cib	Abhd14b	Protein ABHD14B OS=Mus musculus OX=10090 GN=Abhd14b PE=1 SV=1	22451	341.9	60	60	57	38	55	2460000	1380000	1040000	2460000	11	11	40	19	14	27	Carbamidomethylation; Deamidation (NQ); Mutation	cytoplasm [GO:0005737]; cytosol [GO:0005829]; nucleolus [GO:0005730]; nucleoplasm [GO:0005654]; nucleus [GO:0005634]; hydrolase activity [GO:0016787]; positive regulation of transcription by RNA polymerase II [GO:0045944]	positive regulation of transcription by RNA polymerase II [GO:0045944]	hydrolase activity [GO:0016787]	cytoplasm [GO:0005737]; cytosol [GO:0005829]; nucleolus [GO:0005730]; nucleoplasm [GO:0005654]; nucleus [GO:0005634]	SUBCELLULAR LOCATION: Cytoplasm {ECO:0000250}. Nucleus {ECO:0000250}.
tr|Q68FG2|Q68FG2_MOUSE	Q68FG2	Sptbn2 Spnb3	Sptbn2	Spectrin beta chain OS=Mus musculus OX=10090 GN=Sptbn2 PE=1 SV=1	270921	341.35	22	6	13	4	6	119000	368000	79800	196000	45	38	11	31	9	12	Carbamidomethylation; Oxidation (M)	apical plasma membrane [GO:0016324]; endosome [GO:0005768]; glutamatergic synapse [GO:0098978]; Golgi membrane [GO:0000139]; neuronal cell body [GO:0043025]; parallel fiber to Purkinje cell synapse [GO:0098688]; perinuclear region of cytoplasm [GO:0048471]; photoreceptor inner segment [GO:0001917]; plasma membrane [GO:0005886]; postsynaptic spectrin-associated cytoskeleton [GO:0099189]; presynaps…	actin filament capping [GO:0051693]; adult behavior [GO:0030534]; cerebellar Purkinje cell layer morphogenesis [GO:0021692]; multicellular organism growth [GO:0035264]; postsynapse organization [GO:0099173]; synapse assembly [GO:0007416]; synaptic vesicle exocytosis [GO:0016079]; vesicle-mediated transport [GO:0016192]	actin binding [GO:0003779]; phospholipid binding [GO:0005543]; structural constituent of cytoskeleton [GO:0005200]; structural constituent of synapse [GO:0098918]	apical plasma membrane [GO:0016324]; endosome [GO:0005768]; glutamatergic synapse [GO:0098978]; Golgi membrane [GO:0000139]; neuronal cell body [GO:0043025]; parallel fiber to Purkinje cell synapse [GO:0098688]; perinuclear region of cytoplasm [GO:0048471]; photoreceptor inner segment [GO:0001917]; plasma membrane [GO:0005886]; postsynaptic spectrin-associated cytoskeleton [GO:0099189]; presynaps…
sp|P13707|GPDA_MOUSE	P13707	Gpd1 Gdc-1 Gdc1 Kiaa4010	Gpd1	Glycerol-3-phosphate dehydrogenase [NAD(+)] cytoplasmic OS=Mus musculus OX=10090 GN=Gpd1 PE=1 SV=3	37573	341.13	72	38	52	58	47	1860000	2240000	2320000	3260000	22	20	28	45	38	40	Carbamidomethylation; Deamidation (NQ)	cytosol [GO:0005829]; glycerol-3-phosphate dehydrogenase complex [GO:0009331]; mitochondrion [GO:0005739]; glycerol-3-phosphate dehydrogenase (quinone) activity [GO:0004368]; glycerol-3-phosphate dehydrogenase [NAD+] activity [GO:0004367]; NAD binding [GO:0051287]; protein homodimerization activity [GO:0042803]; carbohydrate metabolic process [GO:0005975]; cellular response to cAMP [GO:0071320]; …	carbohydrate metabolic process [GO:0005975]; cellular response to cAMP [GO:0071320]; cellular response to tumor necrosis factor [GO:0071356]; gluconeogenesis [GO:0006094]; glycerol-3-phosphate catabolic process [GO:0046168]; glycerol-3-phosphate metabolic process [GO:0006072]; glycerolipid metabolic process [GO:0046486]; glycerophosphate shuttle [GO:0006127]; NADH metabolic process [GO:0006734]; …	glycerol-3-phosphate dehydrogenase (quinone) activity [GO:0004368]; glycerol-3-phosphate dehydrogenase [NAD+] activity [GO:0004367]; NAD binding [GO:0051287]; protein homodimerization activity [GO:0042803]	cytosol [GO:0005829]; glycerol-3-phosphate dehydrogenase complex [GO:0009331]; mitochondrion [GO:0005739]	SUBCELLULAR LOCATION: Cytoplasm {ECO:0000250|UniProtKB:P21695}.
sp|P10518|HEM2_MOUSE	P10518	Alad Lv	Alad	Delta-aminolevulinic acid dehydratase OS=Mus musculus OX=10090 GN=Alad PE=1 SV=1	36024	341.07	68	64	65	47	48	1910000	2240000	906000	782000	16	15	42	41	12	24	Carbamidomethylation; Oxidation (M); Acetylation (Protein N-term); Deamidation (NQ)	cytosol [GO:0005829]; extracellular space [GO:0005615]; identical protein binding [GO:0042802]; porphobilinogen synthase activity [GO:0004655]; proteasome core complex binding [GO:1904854]; zinc ion binding [GO:0008270]; cellular response to interleukin-4 [GO:0071353]; cellular response to lead ion [GO:0071284]; heme biosynthetic process [GO:0006783]; negative regulation of proteasomal protein ca…	cellular response to interleukin-4 [GO:0071353]; cellular response to lead ion [GO:0071284]; heme biosynthetic process [GO:0006783]; negative regulation of proteasomal protein catabolic process [GO:1901799]; protein homooligomerization [GO:0051260]; protoporphyrinogen IX biosynthetic process [GO:0006782]; response to activity [GO:0014823]; response to aluminum ion [GO:0010044]; response to amino …	(R)-3-amino-2-methylpropionate-pyruvate transaminase activity [GO:0047305]; alanine-glyoxylate transaminase activity [GO:0008453]; beta-alanine-pyruvate transaminase activity [GO:0016223]; pyridoxal phosphate binding [GO:0030170]	mitochondrion [GO:0005739]	SUBCELLULAR LOCATION: Mitochondrion {ECO:0000250|UniProtKB:Q9BYV1}.
sp|Q3UEG6|AGT2_MOUSE	Q3UEG6	Agxt2	Agxt2	Alanine--glyoxylate aminotransferase 2 mitochondrial OS=Mus musculus OX=10090 GN=Agxt2 PE=1 SV=1	57115	341.07	60	38	38	42	37	1670000	1130000	902000	1190000	24	23	32	23	26	23	Carbamidomethylation; Deamidation (NQ)	mitochondrion [GO:0005739]; (R)-3-amino-2-methylpropionate-pyruvate transaminase activity [GO:0047305]; alanine-glyoxylate transaminase activity [GO:0008453]; beta-alanine-pyruvate transaminase activity [GO:0016223]; pyridoxal phosphate binding [GO:0030170]; glycine biosynthetic process, by transamination of glyoxylate [GO:0019265]; glyoxylate catabolic process [GO:0009436]; L-alanine catabolic p…	glycine biosynthetic process, by transamination of glyoxylate [GO:0019265]; glyoxylate catabolic process [GO:0009436]; L-alanine catabolic process, by transamination [GO:0019481]; positive regulation of nitric oxide biosynthetic process [GO:0045429]	identical protein binding [GO:0042802]; porphobilinogen synthase activity [GO:0004655]; proteasome core complex binding [GO:1904854]; zinc ion binding [GO:0008270]	cytosol [GO:0005829]; extracellular space [GO:0005615]
sp|Q9CZS1|AL1B1_MOUSE	Q9CZS1	Aldh1b1 Aldhx	Aldh1b1	Aldehyde dehydrogenase X mitochondrial OS=Mus musculus OX=10090 GN=Aldh1b1 PE=1 SV=1	57553	340.9	57	43	47	44	43	2030000	2730000	1510000	6330000	30	24	32	48	49	55	Carbamidomethylation; Deamidation (NQ); Mutation	cytosol [GO:0005829]; intracellular membrane-bounded organelle [GO:0043231]; mitochondrial matrix [GO:0005759]; mitochondrion [GO:0005739]; nucleoplasm [GO:0005654]; aldehyde dehydrogenase (NAD+) activity [GO:0004029]; glyceraldehyde-3-phosphate dehydrogenase (NAD+) (non-phosphorylating) activity [GO:0043878]; ethanol catabolic process [GO:0006068]	ethanol catabolic process [GO:0006068]	aldehyde dehydrogenase (NAD+) activity [GO:0004029]; glyceraldehyde-3-phosphate dehydrogenase (NAD+) (non-phosphorylating) activity [GO:0043878]	cytosol [GO:0005829]; intracellular membrane-bounded organelle [GO:0043231]; mitochondrial matrix [GO:0005759]; mitochondrion [GO:0005739]; nucleoplasm [GO:0005654]	SUBCELLULAR LOCATION: Mitochondrion matrix {ECO:0000250}.
sp|Q9EQF5|DPYS_MOUSE	Q9EQF5	Dpys	Dpys	Dihydropyrimidinase OS=Mus musculus OX=10090 GN=Dpys PE=1 SV=2	56725	340.83	56	42	37	35	31	2480000	1420000	1190000	1340000	26	25	41	25	27	34	Carbamidomethylation; Acetylation (Protein N-term); Mutation	cytosol [GO:0005829]; protein-containing complex [GO:0032991]; amino acid binding [GO:0016597]; dihydropyrimidinase activity [GO:0004157]; identical protein binding [GO:0042802]; phosphoprotein binding [GO:0051219]; thymine binding [GO:0002059]; uracil binding [GO:0002058]; zinc ion binding [GO:0008270]; beta-alanine metabolic process [GO:0019482]; pyrimidine nucleobase catabolic process [GO:0006…	beta-alanine metabolic process [GO:0019482]; pyrimidine nucleobase catabolic process [GO:0006208]; thymine catabolic process [GO:0006210]; uracil catabolic process [GO:0006212]; uracil metabolic process [GO:0019860]	amino acid binding [GO:0016597]; dihydropyrimidinase activity [GO:0004157]; identical protein binding [GO:0042802]; phosphoprotein binding [GO:0051219]; thymine binding [GO:0002059]; uracil binding [GO:0002058]; zinc ion binding [GO:0008270]	cytosol [GO:0005829]; protein-containing complex [GO:0032991]
sp|P53657|KPYR_MOUSE	P53657	Pklr	Pklr	Pyruvate kinase PKLR OS=Mus musculus OX=10090 GN=Pklr PE=1 SV=1	62309	340.33	50	35	32	34	46	1250000	934000	1220000	3190000	26	24	34	29	27	56	Carbamidomethylation; Acetylation (Protein N-term); 2-amino-3-oxo-butanoic_acid; Ammonia-loss (N); Mutation	cytoplasm [GO:0005737]; cytosol [GO:0005829]; plasma membrane [GO:0005886]; ATP binding [GO:0005524]; kinase activity [GO:0016301]; magnesium ion binding [GO:0000287]; potassium ion binding [GO:0030955]; pyruvate kinase activity [GO:0004743]; ATP biosynthetic process [GO:0006754]; carbohydrate metabolic process [GO:0005975]; cellular response to insulin stimulus [GO:0032869]; glycolytic process […	ATP biosynthetic process [GO:0006754]; carbohydrate metabolic process [GO:0005975]; cellular response to insulin stimulus [GO:0032869]; glycolytic process [GO:0006096]; pyruvate biosynthetic process [GO:0042866]; response to ATP [GO:0033198]; response to cAMP [GO:0051591]; response to heat [GO:0009408]; response to lithium ion [GO:0010226]; response to other organism [GO:0051707]	ATP binding [GO:0005524]; kinase activity [GO:0016301]; magnesium ion binding [GO:0000287]; potassium ion binding [GO:0030955]; pyruvate kinase activity [GO:0004743]	cytoplasm [GO:0005737]; cytosol [GO:0005829]; plasma membrane [GO:0005886]
sp|Q8BW75|AOFB_MOUSE	Q8BW75	Maob	Maob	Amine oxidase [flavin-containing] B OS=Mus musculus OX=10090 GN=Maob PE=1 SV=4	58558	339.32	54	35	39	41	35	646000	587000	838000	1660000	25	22	17	20	24	40	Carbamidomethylation; Deamidation (NQ); Methionine replacement by azido homoalanine; Mutation	integral component of membrane [GO:0016021]; mitochondrial inner membrane [GO:0005743]; mitochondrial outer membrane [GO:0005741]; mitochondrion [GO:0005739]; flavin adenine dinucleotide binding [GO:0050660]; identical protein binding [GO:0042802]; monoamine oxidase activity [GO:0097621]; primary amine oxidase activity [GO:0008131]; negative regulation of serotonin secretion [GO:0014063]; neurotr…	negative regulation of serotonin secretion [GO:0014063]; neurotransmitter catabolic process [GO:0042135]; positive regulation of dopamine metabolic process [GO:0045964]	flavin adenine dinucleotide binding [GO:0050660]; identical protein binding [GO:0042802]; monoamine oxidase activity [GO:0097621]; primary amine oxidase activity [GO:0008131]	integral component of membrane [GO:0016021]; mitochondrial inner membrane [GO:0005743]; mitochondrial outer membrane [GO:0005741]; mitochondrion [GO:0005739]	SUBCELLULAR LOCATION: Mitochondrion outer membrane {ECO:0000250}; Single-pass type IV membrane protein {ECO:0000250}; Cytoplasmic side {ECO:0000250}.
sp|O35215|DOPD_MOUSE	O35215	Ddt	Ddt	D-dopachrome decarboxylase OS=Mus musculus OX=10090 GN=Ddt PE=1 SV=3	13077	338.83	94	89	94	89	89	11400000	18300000	4940000	9570000	21	21	76	72	48	64	Carbamidomethylation; Acetylation (Protein N-term); Deamidation (NQ); Methylation(KR); Carbamylation; 2 more	cytoplasm [GO:0005737]; extracellular space [GO:0005615]; cytokine receptor binding [GO:0005126]; D-dopachrome decarboxylase activity [GO:0033981]; phenylpyruvate tautomerase activity [GO:0050178]; protease binding [GO:0002020]; melanin biosynthetic process [GO:0042438]; negative regulation of macrophage chemotaxis [GO:0010760]; positive regulation of ERK1 and ERK2 cascade [GO:0070374]; positive …	melanin biosynthetic process [GO:0042438]; negative regulation of macrophage chemotaxis [GO:0010760]; positive regulation of ERK1 and ERK2 cascade [GO:0070374]; positive regulation of inflammatory response [GO:0050729]; positive regulation of tumor necrosis factor production [GO:0032760]	cytokine receptor binding [GO:0005126]; D-dopachrome decarboxylase activity [GO:0033981]; phenylpyruvate tautomerase activity [GO:0050178]; protease binding [GO:0002020]	cytoplasm [GO:0005737]; extracellular space [GO:0005615]	SUBCELLULAR LOCATION: Cytoplasm.
sp|P62702|RS4X_MOUSE	P62702	Rps4x Rps4	Rps4x	40S ribosomal protein S4 X isoform OS=Mus musculus OX=10090 GN=Rps4x PE=1 SV=2	29598	337.98	67	44	36	44	44	1310000	1140000	922000	2230000	23	22	28	22	33	37	Carbamidomethylation; Oxidation (M); Deamidation (NQ); Mutation	cytoplasmic ribonucleoprotein granule [GO:0036464]; cytosol [GO:0005829]; cytosolic small ribosomal subunit [GO:0022627]; polysome [GO:0005844]; ribonucleoprotein complex [GO:1990904]; ribosome [GO:0005840]; small ribosomal subunit [GO:0015935]; synapse [GO:0045202]; RNA binding [GO:0003723]; rRNA binding [GO:0019843]; structural constituent of ribosome [GO:0003735]; positive regulation of cell p…	positive regulation of cell population proliferation [GO:0008284]; positive regulation of translation [GO:0045727]; translation [GO:0006412]	RNA binding [GO:0003723]; rRNA binding [GO:0019843]; structural constituent of ribosome [GO:0003735]	cytoplasmic ribonucleoprotein granule [GO:0036464]; cytosol [GO:0005829]; cytosolic small ribosomal subunit [GO:0022627]; polysome [GO:0005844]; ribonucleoprotein complex [GO:1990904]; ribosome [GO:0005840]; small ribosomal subunit [GO:0015935]; synapse [GO:0045202]	SUBCELLULAR LOCATION: Cytoplasm {ECO:0000250}. Note=Localized in cytoplasmic mRNP granules containing untranslated mRNAs. {ECO:0000250}.
sp|P61979|HNRPK_MOUSE	P61979	Hnrnpk Hnrpk	Hnrnpk	Heterogeneous nuclear ribonucleoprotein K OS=Mus musculus OX=10090 GN=Hnrnpk PE=1 SV=1	50976	337.86	60	42	42	35	39	1170000	1820000	679000	1260000	22	22	34	44	21	29	Carbamidomethylation; Deamidation (NQ)	axon terminus [GO:0043679]; catalytic step 2 spliceosome [GO:0071013]; cell cortex [GO:0005938]; chromatin [GO:0000785]; cytoplasm [GO:0005737]; cytoplasmic stress granule [GO:0010494]; cytosol [GO:0005829]; dendritic spine [GO:0043197]; glutamatergic synapse [GO:0098978]; mitochondrion [GO:0005739]; nucleoplasm [GO:0005654]; nucleus [GO:0005634]; podosome [GO:0002102]; postsynapse [GO:0098794]; …	cellular response to forskolin [GO:1904322]; cellular response to insulin stimulus [GO:0032869]; cerebral cortex development [GO:0021987]; modulation of chemical synaptic transmission [GO:0050804]; mRNA processing [GO:0006397]; negative regulation of apoptotic process [GO:0043066]; negative regulation of branching morphogenesis of a nerve [GO:2000173]; negative regulation of gene expression [GO:0…	actinin binding [GO:0042805]; ATPase binding [GO:0051117]; cis-regulatory region sequence-specific DNA binding [GO:0000987]; C-rich single-stranded DNA binding [GO:1990829]; double-stranded DNA binding [GO:0003690]; heat shock protein binding [GO:0031072]; identical protein binding [GO:0042802]; lamin binding [GO:0005521]; mRNA 3'-UTR binding [GO:0003730]; mRNA binding [GO:0003729]; mRNA CDS bind…	axon terminus [GO:0043679]; catalytic step 2 spliceosome [GO:0071013]; cell cortex [GO:0005938]; chromatin [GO:0000785]; cytoplasm [GO:0005737]; cytoplasmic stress granule [GO:0010494]; cytosol [GO:0005829]; dendritic spine [GO:0043197]; glutamatergic synapse [GO:0098978]; mitochondrion [GO:0005739]; nucleoplasm [GO:0005654]; nucleus [GO:0005634]; podosome [GO:0002102]; postsynapse [GO:0098794]; …	SUBCELLULAR LOCATION: Cytoplasm {ECO:0000250|UniProtKB:P61978}. Nucleus, nucleoplasm {ECO:0000250|UniProtKB:P61978}. Cell projection, podosome {ECO:0000250|UniProtKB:P61978}.
sp|P62259|1433E_MOUSE	P62259	Ywhae	Ywhae	14-3-3 protein epsilon OS=Mus musculus OX=10090 GN=Ywhae PE=1 SV=1	29174	337.58	63	61	56	38	61	1960000	2150000	841000	1560000	20	17	65	51	23	56	Carbamidomethylation; Acetylation (Protein N-term); Deamidation (NQ); Pyro-glu from Q; Beta-methylthiolation (ND); Mutation	axon [GO:0030424]; central region of growth cone [GO:0090724]; cytoplasm [GO:0005737]; cytosol [GO:0005829]; glutamatergic synapse [GO:0098978]; kinesin complex [GO:0005871]; melanosome [GO:0042470]; mitochondrion [GO:0005739]; nucleus [GO:0005634]; synapse [GO:0045202]; calcium channel regulator activity [GO:0005246]; enzyme binding [GO:0019899]; histone deacetylase binding [GO:0042826]; identic…	cellular response to heat [GO:0034605]; cerebral cortex development [GO:0021987]; hippocampus development [GO:0021766]; MAPK cascade [GO:0000165]; negative regulation of calcium ion export across plasma membrane [GO:1905913]; negative regulation of calcium ion transmembrane transporter activity [GO:1901020]; negative regulation of peptidyl-serine dephosphorylation [GO:1902309]; negative regulatio…	calcium channel regulator activity [GO:0005246]; enzyme binding [GO:0019899]; histone deacetylase binding [GO:0042826]; identical protein binding [GO:0042802]; phosphoprotein binding [GO:0051219]; phosphoserine residue binding [GO:0050815]; potassium channel regulator activity [GO:0015459]; protein-containing complex binding [GO:0044877]; protein domain specific binding [GO:0019904]; protein hete…	axon [GO:0030424]; central region of growth cone [GO:0090724]; cytoplasm [GO:0005737]; cytosol [GO:0005829]; glutamatergic synapse [GO:0098978]; kinesin complex [GO:0005871]; melanosome [GO:0042470]; mitochondrion [GO:0005739]; nucleus [GO:0005634]; synapse [GO:0045202]	SUBCELLULAR LOCATION: Nucleus {ECO:0000250|UniProtKB:P62258}. Cytoplasm {ECO:0000250|UniProtKB:P62258}. Melanosome {ECO:0000250|UniProtKB:P62258}.
sp|Q91ZA3|PCCA_MOUSE	Q91ZA3	Pcca	Pcca	Propionyl-CoA carboxylase alpha chain mitochondrial OS=Mus musculus OX=10090 GN=Pcca PE=1 SV=2	79922	337.2	51	28	21	31	30	899000	477000	662000	1500000	31	31	23	13	16	27	Carbamidomethylation	mitochondrial matrix [GO:0005759]; mitochondrion [GO:0005739]; ATP binding [GO:0005524]; CoA carboxylase activity [GO:0016421]; enzyme binding [GO:0019899]; metal ion binding [GO:0046872]; propionyl-CoA carboxylase activity [GO:0004658]; lipid catabolic process [GO:0016042]	lipid catabolic process [GO:0016042]	ATP binding [GO:0005524]; CoA carboxylase activity [GO:0016421]; enzyme binding [GO:0019899]; metal ion binding [GO:0046872]; propionyl-CoA carboxylase activity [GO:0004658]	mitochondrial matrix [GO:0005759]; mitochondrion [GO:0005739]	SUBCELLULAR LOCATION: Mitochondrion matrix {ECO:0000250|UniProtKB:P05165}.
sp|Q9R0P3|ESTD_MOUSE	Q9R0P3	Esd Es10 Sid478	Esd	S-formylglutathione hydrolase OS=Mus musculus OX=10090 GN=Esd PE=1 SV=1	31320	337.08	75	65	51	57	55	4160000	2010000	1970000	4130000	20	20	44	32	38	55	Carbamidomethylation; Deamidation (NQ); Replacement of proton with ammonium ion; Mutation	cytoplasmic vesicle [GO:0031410]; cytosol [GO:0005829]; carboxylic ester hydrolase activity [GO:0052689]; hydrolase activity, acting on ester bonds [GO:0016788]; identical protein binding [GO:0042802]; S-formylglutathione hydrolase activity [GO:0018738]; formaldehyde catabolic process [GO:0046294]	formaldehyde catabolic process [GO:0046294]	carboxylic ester hydrolase activity [GO:0052689]; hydrolase activity, acting on ester bonds [GO:0016788]; identical protein binding [GO:0042802]; S-formylglutathione hydrolase activity [GO:0018738]	cytoplasmic vesicle [GO:0031410]; cytosol [GO:0005829]	SUBCELLULAR LOCATION: Cytoplasm. Cytoplasmic vesicle {ECO:0000250}.
sp|P80314|TCPB_MOUSE	P80314	Cct2 Cctb	Cct2	T-complex protein 1 subunit beta OS=Mus musculus OX=10090 GN=Cct2 PE=1 SV=4	57477	336.85	66	19	54	34	27	504000	2590000	527000	1080000	27	27	16	42	17	26	Carbamidomethylation; Acetylation (Protein N-term); Deamidation (NQ); Pyro-glu from Q	cell body [GO:0044297]; chaperonin-containing T-complex [GO:0005832]; cytosol [GO:0005829]; microtubule [GO:0005874]; myelin sheath [GO:0043209]; zona pellucida receptor complex [GO:0002199]; ATP binding [GO:0005524]; protein folding chaperone [GO:0044183]; ubiquitin protein ligase binding [GO:0031625]; unfolded protein binding [GO:0051082]; binding of sperm to zona pellucida [GO:0007339]; chaper…	binding of sperm to zona pellucida [GO:0007339]; chaperone-mediated protein complex assembly [GO:0051131]; chaperone mediated protein folding independent of cofactor [GO:0051086]; positive regulation of establishment of protein localization to telomere [GO:1904851]; positive regulation of telomerase activity [GO:0051973]; positive regulation of telomerase RNA localization to Cajal body [GO:190487…	ATP binding [GO:0005524]; protein folding chaperone [GO:0044183]; ubiquitin protein ligase binding [GO:0031625]; unfolded protein binding [GO:0051082]	cell body [GO:0044297]; chaperonin-containing T-complex [GO:0005832]; cytosol [GO:0005829]; microtubule [GO:0005874]; myelin sheath [GO:0043209]; zona pellucida receptor complex [GO:0002199]	SUBCELLULAR LOCATION: Cytoplasm {ECO:0000250|UniProtKB:P78371}.
tr|Q91WH2|Q91WH2_MOUSE	Q91WH2	Ugt2b38	Ugt2b38	UDP glucuronosyltransferase 2 family polypeptide B38 OS=Mus musculus OX=10090 GN=Ugt2b38 PE=2 SV=1	60929	336.77	45	24	35	25	28		0		39000	21	2	53	49	48	58	Carbamidomethylation; Deamidation (NQ); Methylation(KR); Dehydration; Carbamylation; Mutation	endoplasmic reticulum [GO:0005783]; integral component of membrane [GO:0016021]; intracellular membrane-bounded organelle [GO:0043231]; nuclear outer membrane [GO:0005640]; glucuronosyltransferase activity [GO:0015020]		glucuronosyltransferase activity [GO:0015020]	endoplasmic reticulum [GO:0005783]; integral component of membrane [GO:0016021]; intracellular membrane-bounded organelle [GO:0043231]; nuclear outer membrane [GO:0005640]
sp|P14869|RLA0_MOUSE	P14869	Rplp0 Arbp	Rplp0	60S acidic ribosomal protein P0 OS=Mus musculus OX=10090 GN=Rplp0 PE=1 SV=3	34216	336.26	55	51	50	49	46	1730000	2270000	1220000	2140000	19	18	46	51	29	45	Carbamidomethylation; Mutation	cytoplasm [GO:0005737]; cytoplasmic ribonucleoprotein granule [GO:0036464]; cytosol [GO:0005829]; cytosolic large ribosomal subunit [GO:0022625]; cytosolic ribosome [GO:0022626]; dendrite [GO:0030425]; endoplasmic reticulum [GO:0005783]; membrane [GO:0016020]; nucleus [GO:0005634]; postsynapse [GO:0098794]; postsynaptic density [GO:0014069]; ribonucleoprotein complex [GO:1990904]; synapse [GO:004…	cellular response to interleukin-4 [GO:0071353]; cytoplasmic translation [GO:0002181]; ribosomal large subunit assembly [GO:0000027]	large ribosomal subunit rRNA binding [GO:0070180]; peptide binding [GO:0042277]; structural constituent of ribosome [GO:0003735]	cytoplasm [GO:0005737]; cytoplasmic ribonucleoprotein granule [GO:0036464]; cytosol [GO:0005829]; cytosolic large ribosomal subunit [GO:0022625]; cytosolic ribosome [GO:0022626]; dendrite [GO:0030425]; endoplasmic reticulum [GO:0005783]; membrane [GO:0016020]; nucleus [GO:0005634]; postsynapse [GO:0098794]; postsynaptic density [GO:0014069]; ribonucleoprotein complex [GO:1990904]; synapse [GO:004…	SUBCELLULAR LOCATION: Nucleus {ECO:0000250|UniProtKB:P05388}. Cytoplasm {ECO:0000250|UniProtKB:P05388}. Note=Localized in cytoplasmic mRNP granules containing untranslated mRNAs. {ECO:0000250|UniProtKB:P05388}.
sp|Q64459|CP3AB_MOUSE	Q64459	Cyp3a11 Cyp3a-11	Cyp3a11	Cytochrome P450 3A11 OS=Mus musculus OX=10090 GN=Cyp3a11 PE=1 SV=1	57855	335.78	46	40	37	39	42	1850000	1230000	1410000	5000000	27	14	58	40	48	119	Carbamidomethylation; Deamidation (NQ); Pyro-glu from Q; 2-amino-3-oxo-butanoic_acid; Methionine replacement by azido homoalanine; 2 more	endoplasmic reticulum membrane [GO:0005789]; intracellular membrane-bounded organelle [GO:0043231]; aromatase activity [GO:0070330]; demethylase activity [GO:0032451]; estrogen 16-alpha-hydroxylase activity [GO:0101020]; heme binding [GO:0020037]; iron ion binding [GO:0005506]; monooxygenase activity [GO:0004497]; oxidoreductase activity [GO:0016491]; retinoic acid 4-hydroxylase activity [GO:0008…	oxidative demethylation [GO:0070989]; response to bacterium [GO:0009617]; steroid metabolic process [GO:0008202]	aromatase activity [GO:0070330]; demethylase activity [GO:0032451]; estrogen 16-alpha-hydroxylase activity [GO:0101020]; heme binding [GO:0020037]; iron ion binding [GO:0005506]; monooxygenase activity [GO:0004497]; oxidoreductase activity [GO:0016491]; retinoic acid 4-hydroxylase activity [GO:0008401]; steroid hydroxylase activity [GO:0008395]; testosterone 6-beta-hydroxylase activity [GO:005064…	endoplasmic reticulum membrane [GO:0005789]; intracellular membrane-bounded organelle [GO:0043231]	SUBCELLULAR LOCATION: Endoplasmic reticulum membrane; Peripheral membrane protein. Microsome membrane; Peripheral membrane protein.
sp|Q61598|GDIB_MOUSE	Q61598	Gdi2 Gdi3	Gdi2	Rab GDP dissociation inhibitor beta OS=Mus musculus OX=10090 GN=Gdi2 PE=1 SV=1	50537	333.87	71	45	39	38	58	661000	352000	512000	1240000	26	20	37	29	33	41	Carbamidomethylation; Deamidation (NQ); Pyro-glu from Q; Mutation	cytoplasm [GO:0005737]; Golgi apparatus [GO:0005794]; membrane [GO:0016020]; myelin sheath [GO:0043209]; synapse [GO:0045202]; GTPase activator activity [GO:0005096]; Rab GDP-dissociation inhibitor activity [GO:0005093]; small GTPase binding [GO:0031267]; protein transport [GO:0015031]; small GTPase mediated signal transduction [GO:0007264]; vesicle-mediated transport [GO:0016192]	protein transport [GO:0015031]; small GTPase mediated signal transduction [GO:0007264]; vesicle-mediated transport [GO:0016192]	GTPase activator activity [GO:0005096]; Rab GDP-dissociation inhibitor activity [GO:0005093]; small GTPase binding [GO:0031267]	cytoplasm [GO:0005737]; Golgi apparatus [GO:0005794]; membrane [GO:0016020]; myelin sheath [GO:0043209]; synapse [GO:0045202]	SUBCELLULAR LOCATION: Cytoplasm {ECO:0000250}. Membrane {ECO:0000250}; Peripheral membrane protein {ECO:0000250}.
sp|Q9CQN1|TRAP1_MOUSE	Q9CQN1	Trap1 Hsp75	Trap1	Heat shock protein 75 kDa mitochondrial OS=Mus musculus OX=10090 GN=Trap1 PE=1 SV=1	80209	333.44	42	29	26	28	26	567000	648000	558000	721000	25	24	29	18	23	29	Carbamidomethylation	mitochondrial inner membrane [GO:0005743]; mitochondrial intermembrane space [GO:0005758]; mitochondrial matrix [GO:0005759]; mitochondrion [GO:0005739]; nucleoplasm [GO:0005654]; ATP binding [GO:0005524]; protein kinase binding [GO:0019901]; RNA binding [GO:0003723]; unfolded protein binding [GO:0051082]; negative regulation of cellular respiration [GO:1901856]; negative regulation of intrinsic …	negative regulation of cellular respiration [GO:1901856]; negative regulation of intrinsic apoptotic signaling pathway in response to hydrogen peroxide [GO:1903751]; protein folding [GO:0006457]; translational attenuation [GO:0009386]	ATP binding [GO:0005524]; protein kinase binding [GO:0019901]; RNA binding [GO:0003723]; unfolded protein binding [GO:0051082]	mitochondrial inner membrane [GO:0005743]; mitochondrial intermembrane space [GO:0005758]; mitochondrial matrix [GO:0005759]; mitochondrion [GO:0005739]; nucleoplasm [GO:0005654]	SUBCELLULAR LOCATION: Mitochondrion {ECO:0000250}. Mitochondrion inner membrane {ECO:0000250}. Mitochondrion matrix {ECO:0000250}.
sp|Q91VI7|RINI_MOUSE	Q91VI7	Rnh1 Rnh	Rnh1	Ribonuclease inhibitor OS=Mus musculus OX=10090 GN=Rnh1 PE=1 SV=1	49817	333.3	77	63	64	46	55	1700000	2240000	486000	1050000	23	23	38	35	18	34	Carbamidomethylation; Acetylation (Protein N-term)	angiogenin-PRI complex [GO:0032311]; cytosol [GO:0005829]; nucleoplasm [GO:0005654]; ribonuclease inhibitor activity [GO:0008428]; regulation of angiogenesis [GO:0045765]	regulation of angiogenesis [GO:0045765]	ribonuclease inhibitor activity [GO:0008428]	angiogenin-PRI complex [GO:0032311]; cytosol [GO:0005829]; nucleoplasm [GO:0005654]	SUBCELLULAR LOCATION: Cytoplasm {ECO:0000250}.
sp|Q9WVL0|MAAI_MOUSE	Q9WVL0	Gstz1 Maai	Gstz1	Maleylacetoacetate isomerase OS=Mus musculus OX=10090 GN=Gstz1 PE=1 SV=1	24275	333.11	85	64	81	77	64	5540000	6300000	3350000	6810000	17	16	60	60	61	61	Carbamidomethylation; Oxidation (M); Deamidation (NQ); Methylation(KR); Carbamylation; Mutation	mitochondrion [GO:0005739]; glutathione transferase activity [GO:0004364]; identical protein binding [GO:0042802]; maleylacetoacetate isomerase activity [GO:0016034]; protein homodimerization activity [GO:0042803]; glutathione metabolic process [GO:0006749]; L-phenylalanine catabolic process [GO:0006559]; tyrosine catabolic process [GO:0006572]	glutathione metabolic process [GO:0006749]; L-phenylalanine catabolic process [GO:0006559]; tyrosine catabolic process [GO:0006572]	glutathione transferase activity [GO:0004364]; identical protein binding [GO:0042802]; maleylacetoacetate isomerase activity [GO:0016034]; protein homodimerization activity [GO:0042803]	mitochondrion [GO:0005739]	SUBCELLULAR LOCATION: Cytoplasm {ECO:0000250}.
sp|Q9DC50|OCTC_MOUSE	Q9DC50	Crot Cot	Crot	Peroxisomal carnitine O-octanoyltransferase OS=Mus musculus OX=10090 GN=Crot PE=1 SV=1	70264	332.91	36	26	14	28	25	843000	463000	577000	909000	20	20	24	8	18	24	Carbamidomethylation; Acetylation (Protein N-term); Mutation	intracellular membrane-bounded organelle [GO:0043231]; mitochondrion [GO:0005739]; peroxisome [GO:0005777]; carnitine O-octanoyltransferase activity [GO:0008458]; carnitine metabolic process [GO:0009437]; coenzyme A metabolic process [GO:0015936]; fatty acid beta-oxidation [GO:0006635]; fatty acid metabolic process [GO:0006631]; fatty acid transport [GO:0015908]; generation of precursor metabolit…	carnitine metabolic process [GO:0009437]; coenzyme A metabolic process [GO:0015936]; fatty acid beta-oxidation [GO:0006635]; fatty acid metabolic process [GO:0006631]; fatty acid transport [GO:0015908]; generation of precursor metabolites and energy [GO:0006091]; medium-chain fatty acid metabolic process [GO:0051791]; response to drug [GO:0042493]	carnitine O-octanoyltransferase activity [GO:0008458]	intracellular membrane-bounded organelle [GO:0043231]; mitochondrion [GO:0005739]; peroxisome [GO:0005777]	SUBCELLULAR LOCATION: Peroxisome {ECO:0000305}.
sp|Q9JLJ2|AL9A1_MOUSE	Q9JLJ2	Aldh9a1	Aldh9a1	4-trimethylaminobutyraldehyde dehydrogenase OS=Mus musculus OX=10090 GN=Aldh9a1 PE=1 SV=1	53515	332.81	67	40	43	56	32	2560000	1550000	2000000	2830000	25	25	38	49	35	48	Carbamidomethylation; Oxidation (M); Acetylation (Protein N-term); Methylation(KR); Carbamylation	cytosol [GO:0005829]; mitochondrion [GO:0005739]; 4-trimethylammoniobutyraldehyde dehydrogenase activity [GO:0047105]; aldehyde dehydrogenase (NAD+) activity [GO:0004029]; amine binding [GO:0043176]; aminobutyraldehyde dehydrogenase activity [GO:0019145]; glyceraldehyde-3-phosphate dehydrogenase (NAD+) (non-phosphorylating) activity [GO:0043878]; identical protein binding [GO:0042802]; NAD bindin…	carnitine biosynthetic process [GO:0045329]; carnitine metabolic process [GO:0009437]; cellular aldehyde metabolic process [GO:0006081]; neurotransmitter biosynthetic process [GO:0042136]; protein homotetramerization [GO:0051289]	4-trimethylammoniobutyraldehyde dehydrogenase activity [GO:0047105]; aldehyde dehydrogenase (NAD+) activity [GO:0004029]; amine binding [GO:0043176]; aminobutyraldehyde dehydrogenase activity [GO:0019145]; glyceraldehyde-3-phosphate dehydrogenase (NAD+) (non-phosphorylating) activity [GO:0043878]; identical protein binding [GO:0042802]; NAD binding [GO:0051287]; oxidoreductase activity, acting on…	cytosol [GO:0005829]; mitochondrion [GO:0005739]	SUBCELLULAR LOCATION: Cytoplasm, cytosol {ECO:0000250|UniProtKB:Q9JLJ3}.
sp|Q60759|GCDH_MOUSE	Q60759	Gcdh	Gcdh	Glutaryl-CoA dehydrogenase mitochondrial OS=Mus musculus OX=10090 GN=Gcdh PE=1 SV=2	48606	332.74	56	41	36	45	43	1390000	772000	1910000	1810000	18	17	26	22	27	33	Carbamidomethylation; Deamidation (NQ); Mutation	mitochondrial inner membrane [GO:0005743]; mitochondrial matrix [GO:0005759]; mitochondrion [GO:0005739]; fatty-acyl-CoA binding [GO:0000062]; flavin adenine dinucleotide binding [GO:0050660]; glutaryl-CoA dehydrogenase activity [GO:0004361]; acyl-CoA metabolic process [GO:0006637]; fatty acid beta-oxidation using acyl-CoA dehydrogenase [GO:0033539]; fatty acid oxidation [GO:0019395]; fatty-acyl-…	acyl-CoA metabolic process [GO:0006637]; fatty acid beta-oxidation using acyl-CoA dehydrogenase [GO:0033539]; fatty acid oxidation [GO:0019395]; fatty-acyl-CoA biosynthetic process [GO:0046949]; tryptophan metabolic process [GO:0006568]	fatty-acyl-CoA binding [GO:0000062]; flavin adenine dinucleotide binding [GO:0050660]; glutaryl-CoA dehydrogenase activity [GO:0004361]	mitochondrial inner membrane [GO:0005743]; mitochondrial matrix [GO:0005759]; mitochondrion [GO:0005739]	SUBCELLULAR LOCATION: Mitochondrion matrix.
sp|O70475|UGDH_MOUSE	O70475	Ugdh	Ugdh	UDP-glucose 6-dehydrogenase OS=Mus musculus OX=10090 GN=Ugdh PE=1 SV=1	54832	332.64	63	46	40	56	47	1690000	1030000	1490000	2480000	23	23	39	26	32	45	Carbamidomethylation; Deamidation (NQ); Mutation	cytosol [GO:0005829]; nucleoplasm [GO:0005654]; nucleus [GO:0005634]; identical protein binding [GO:0042802]; NAD binding [GO:0051287]; UDP-glucose 6-dehydrogenase activity [GO:0003979]; carbohydrate metabolic process [GO:0005975]; chondroitin sulfate biosynthetic process [GO:0030206]; gastrulation with mouth forming second [GO:0001702]; glycosaminoglycan biosynthetic process [GO:0006024]; hepara…	carbohydrate metabolic process [GO:0005975]; chondroitin sulfate biosynthetic process [GO:0030206]; gastrulation with mouth forming second [GO:0001702]; glycosaminoglycan biosynthetic process [GO:0006024]; heparan sulfate proteoglycan biosynthetic process [GO:0015012]; neuron development [GO:0048666]; protein hexamerization [GO:0034214]; UDP-glucuronate biosynthetic process [GO:0006065]	identical protein binding [GO:0042802]; NAD binding [GO:0051287]; UDP-glucose 6-dehydrogenase activity [GO:0003979]	cytosol [GO:0005829]; nucleoplasm [GO:0005654]; nucleus [GO:0005634]
tr|Q3UEP4|Q3UEP4_MOUSE	Q3UEP4	Ugt2b36	Ugt2b36	UDP-glucuronosyltransferase OS=Mus musculus OX=10090 GN=Ugt2b36 PE=1 SV=1	61041	332.18	43	33	22	38	34	1050000	432000	695000	1750000	22	15	35	46	36	65	Carbamidomethylation; Deamidation (NQ); Ammonia-loss (N); Mutation	integral component of membrane [GO:0016021]; intracellular membrane-bounded organelle [GO:0043231]; glucuronosyltransferase activity [GO:0015020]		glucuronosyltransferase activity [GO:0015020]	integral component of membrane [GO:0016021]; intracellular membrane-bounded organelle [GO:0043231]	SUBCELLULAR LOCATION: Membrane {ECO:0000256|RuleBase:RU362059}; Single-pass membrane protein {ECO:0000256|RuleBase:RU362059}.
sp|P40936|INMT_MOUSE	P40936	Inmt Temt	Inmt	Indolethylamine N-methyltransferase OS=Mus musculus OX=10090 GN=Inmt PE=1 SV=1	29460	332.1	69	67	53	58	38	7460000	5800000	4360000	5190000	18	17	74	41	46	39	Carbamidomethylation; Oxidation (M); Acetylation (Protein N-term); Deamidation (NQ); Methylation(KR); 2 more	cytosol [GO:0005829]; amine N-methyltransferase activity [GO:0030748]; dimethyl selenide methyltransferase activity [GO:0098615]; N-methyltransferase activity [GO:0008170]; S-adenosyl-L-methionine:beta-alanine N-methyltransferase activity [GO:0102707]; thioether S-methyltransferase activity [GO:0004790]; amine metabolic process [GO:0009308]; methylation [GO:0032259]; response to toxic substance […	amine metabolic process [GO:0009308]; methylation [GO:0032259]; response to toxic substance [GO:0009636]	amine N-methyltransferase activity [GO:0030748]; dimethyl selenide methyltransferase activity [GO:0098615]; N-methyltransferase activity [GO:0008170]; S-adenosyl-L-methionine:beta-alanine N-methyltransferase activity [GO:0102707]; thioether S-methyltransferase activity [GO:0004790]	cytosol [GO:0005829]	SUBCELLULAR LOCATION: Cytoplasm {ECO:0000269|PubMed:3350800}.
sp|Q62452|UD19_MOUSE	Q62452	Ugt1a9 Ugt1 Ugt1a12	Ugt1a9	UDP-glucuronosyltransferase 1A9 OS=Mus musculus OX=10090 GN=Ugt1a9 PE=1 SV=3	60008	331.9	42	26	31	25	23	73000	91500	100000	195000	19	5	26	39	20	42	Carbamidomethylation; Deamidation (NQ); Mutation	endoplasmic reticulum [GO:0005783]; endoplasmic reticulum membrane [GO:0005789]; integral component of membrane [GO:0016021]; membrane [GO:0016020]; drug binding [GO:0008144]; enzyme binding [GO:0019899]; enzyme inhibitor activity [GO:0004857]; fatty acid binding [GO:0005504]; glucuronosyltransferase activity [GO:0015020]; protein heterodimerization activity [GO:0046982]; protein homodimerization…	flavonoid glucuronidation [GO:0052696]; xenobiotic glucuronidation [GO:0052697]	drug binding [GO:0008144]; enzyme binding [GO:0019899]; enzyme inhibitor activity [GO:0004857]; fatty acid binding [GO:0005504]; glucuronosyltransferase activity [GO:0015020]; protein heterodimerization activity [GO:0046982]; protein homodimerization activity [GO:0042803]; protein kinase C binding [GO:0005080]; steroid binding [GO:0005496]	endoplasmic reticulum [GO:0005783]; endoplasmic reticulum membrane [GO:0005789]; integral component of membrane [GO:0016021]; membrane [GO:0016020]	SUBCELLULAR LOCATION: Endoplasmic reticulum membrane {ECO:0000250|UniProtKB:O60656}; Single-pass membrane protein {ECO:0000255}.
sp|O35129|PHB2_MOUSE	O35129	Phb2 Bap Bcap37 Rea	Phb2	Prohibitin-2 OS=Mus musculus OX=10090 GN=Phb2 PE=1 SV=1	33296	331.78	60	40	42	37	40	1440000	1100000	881000	2220000	17	16	33	20	26	32	Acetylation (Protein N-term)	axon [GO:0030424]; cell periphery [GO:0071944]; cell surface [GO:0009986]; cytoplasm [GO:0005737]; GABA-ergic synapse [GO:0098982]; glutamatergic synapse [GO:0098978]; inner mitochondrial membrane protein complex [GO:0098800]; mitochondrial inner membrane [GO:0005743]; mitochondrial outer membrane [GO:0005741]; mitochondrial prohibitin complex [GO:0035632]; mitochondrion [GO:0005739]; nuclear mat…	activation of phospholipase C activity [GO:0007202]; activation of protein kinase C activity [GO:1990051]; antiviral innate immune response [GO:0140374]; B cell activation [GO:0042113]; CD40 signaling pathway [GO:0023035]; cell migration [GO:0016477]; cellular response to hypoxia [GO:0071456]; cellular response to retinoic acid [GO:0071300]; induction by virus of host autophagy [GO:0039520]; mamm…	amide binding [GO:0033218]; identical protein binding [GO:0042802]; protein C-terminus binding [GO:0008022]; protein heterodimerization activity [GO:0046982]; protein homodimerization activity [GO:0042803]; protein N-terminus binding [GO:0047485]; sphingolipid binding [GO:0046625]	axon [GO:0030424]; cell periphery [GO:0071944]; cell surface [GO:0009986]; cytoplasm [GO:0005737]; GABA-ergic synapse [GO:0098982]; glutamatergic synapse [GO:0098978]; inner mitochondrial membrane protein complex [GO:0098800]; mitochondrial inner membrane [GO:0005743]; mitochondrial outer membrane [GO:0005741]; mitochondrial prohibitin complex [GO:0035632]; mitochondrion [GO:0005739]; nuclear mat…	SUBCELLULAR LOCATION: Mitochondrion inner membrane {ECO:0000269|PubMed:11302691, ECO:0000269|PubMed:20959514, ECO:0000269|PubMed:24856930}. Cytoplasm {ECO:0000269|PubMed:15140878}. Nucleus {ECO:0000269|PubMed:15140878, ECO:0000269|PubMed:20959514}. Cell membrane {ECO:0000250|UniProtKB:Q99623}.
sp|P62631|EF1A2_MOUSE	P62631	Eef1a2 Eef1al Stn	Eef1a2	Elongation factor 1-alpha 2 OS=Mus musculus OX=10090 GN=Eef1a2 PE=1 SV=1	50454	330.79	37	19	14	30	20	48000		133000	202000	17	4	28	29	58	41	Carbamidomethylation; Oxidation (M); Deamidation (NQ); Methylation(KR); Acetylation (N-term); 2 more	cytoplasm [GO:0005737]; eukaryotic translation elongation factor 1 complex [GO:0005853]; myelin sheath [GO:0043209]; neuronal cell body [GO:0043025]; nucleus [GO:0005634]; synapse [GO:0045202]; GTP binding [GO:0005525]; GTPase activity [GO:0003924]; protein kinase binding [GO:0019901]; translation elongation factor activity [GO:0003746]; positive regulation of apoptotic process [GO:0043065]; posi…	positive regulation of apoptotic process [GO:0043065]; positive regulation of lipid kinase activity [GO:0090218]; response to electrical stimulus [GO:0051602]; response to inorganic substance [GO:0010035]; translation [GO:0006412]; translational elongation [GO:0006414]	GTPase activity [GO:0003924]; GTP binding [GO:0005525]; protein kinase binding [GO:0019901]; translation elongation factor activity [GO:0003746]	cytoplasm [GO:0005737]; eukaryotic translation elongation factor 1 complex [GO:0005853]; myelin sheath [GO:0043209]; neuronal cell body [GO:0043025]; nucleus [GO:0005634]; synapse [GO:0045202]	SUBCELLULAR LOCATION: Nucleus.
sp|Q60597|ODO1_MOUSE	Q60597	Ogdh Kiaa4192	Ogdh	2-oxoglutarate dehydrogenase mitochondrial OS=Mus musculus OX=10090 GN=Ogdh PE=1 SV=3	116449	330.63	32	15	12	11	26	681000	730000	343000	1760000	27	27	31	18	12	39	Carbamidomethylation	mitochondrial matrix [GO:0005759]; mitochondrial membrane [GO:0031966]; mitochondrion [GO:0005739]; nucleus [GO:0005634]; oxoglutarate dehydrogenase complex [GO:0045252]; chaperone binding [GO:0051087]; heat shock protein binding [GO:0031072]; metal ion binding [GO:0046872]; oxoglutarate dehydrogenase (NAD+) activity [GO:0034602]; oxoglutarate dehydrogenase (succinyl-transferring) activity [GO:00…	2-oxoglutarate metabolic process [GO:0006103]; cerebellar cortex development [GO:0021695]; generation of precursor metabolites and energy [GO:0006091]; glycolytic process [GO:0006096]; hippocampus development [GO:0021766]; histone succinylation [GO:0106077]; NADH metabolic process [GO:0006734]; olfactory bulb mitral cell layer development [GO:0061034]; pyramidal neuron development [GO:0021860]; s…	chaperone binding [GO:0051087]; heat shock protein binding [GO:0031072]; metal ion binding [GO:0046872]; oxoglutarate dehydrogenase (NAD+) activity [GO:0034602]; oxoglutarate dehydrogenase (succinyl-transferring) activity [GO:0004591]; thiamine pyrophosphate binding [GO:0030976]	mitochondrial matrix [GO:0005759]; mitochondrial membrane [GO:0031966]; mitochondrion [GO:0005739]; nucleus [GO:0005634]; oxoglutarate dehydrogenase complex [GO:0045252]	SUBCELLULAR LOCATION: Mitochondrion matrix {ECO:0000250|UniProtKB:Q02218}. Nucleus {ECO:0000250|UniProtKB:Q02218}. Note=Mainly localizes in the mitochondrion. A small fraction localizes to the nucleus, where the 2-oxoglutarate dehydrogenase complex is required for histone succinylation. {ECO:0000250|UniProtKB:Q02218}.
sp|Q8CGK3|LONM_MOUSE	Q8CGK3	Lonp1 Prss15	Lonp1	Lon protease homolog mitochondrial OS=Mus musculus OX=10090 GN=Lonp1 PE=1 SV=2	105843	329.69	35	19	26	14	25	819000	1990000	314000	1100000	30	27	28	30	14	36	Carbamidomethylation; Acetylation (Protein N-term); Deamidation (NQ); Mutation	cytosol [GO:0005829]; mitochondrial matrix [GO:0005759]; mitochondrial nucleoid [GO:0042645]; mitochondrion [GO:0005739]; nucleoplasm [GO:0005654]; ADP binding [GO:0043531]; ATP binding [GO:0005524]; ATP-dependent peptidase activity [GO:0004176]; DNA polymerase binding [GO:0070182]; G-quadruplex DNA binding [GO:0051880]; identical protein binding [GO:0042802]; mitochondrial promoter sequence-spec…	aging [GO:0007568]; cellular protein-containing complex assembly [GO:0034622]; cellular response to oxidative stress [GO:0034599]; chaperone-mediated protein complex assembly [GO:0051131]; mitochondrion organization [GO:0007005]; oxidation-dependent protein catabolic process [GO:0070407]; protein quality control for misfolded or incompletely synthesized proteins [GO:0006515]; proteolysis [GO:0006…	ADP binding [GO:0043531]; ATP binding [GO:0005524]; ATP-dependent peptidase activity [GO:0004176]; DNA polymerase binding [GO:0070182]; G-quadruplex DNA binding [GO:0051880]; identical protein binding [GO:0042802]; mitochondrial promoter sequence-specific DNA binding [GO:0001018]; sequence-specific DNA binding [GO:0043565]; serine-type endopeptidase activity [GO:0004252]; single-stranded DNA bind…	cytosol [GO:0005829]; mitochondrial matrix [GO:0005759]; mitochondrial nucleoid [GO:0042645]; mitochondrion [GO:0005739]; nucleoplasm [GO:0005654]	SUBCELLULAR LOCATION: Mitochondrion matrix {ECO:0000255|HAMAP-Rule:MF_03120, ECO:0000269|PubMed:12657466}.
sp|Q9CXN7|PBLD2_MOUSE	Q9CXN7	Pbld2 Mawbp1	Pbld2	Phenazine biosynthesis-like domain-containing protein 2 OS=Mus musculus OX=10090 GN=Pbld2 PE=1 SV=1	31983	329.24	82	65	51	47	27	1030000	778000	428000	153000	19	11	41	54	28	24	Carbamidomethylation; Oxidation (M); Mutation	cytoplasm [GO:0005737]; isomerase activity [GO:0016853]; biosynthetic process [GO:0009058]	biosynthetic process [GO:0009058]	isomerase activity [GO:0016853]	cytoplasm [GO:0005737]
sp|Q9WTP6|KAD2_MOUSE	Q9WTP6	Ak2	Ak2	Adenylate kinase 2 mitochondrial OS=Mus musculus OX=10090 GN=Ak2 PE=1 SV=5	26469	328.59	66	59	54	44	48	2430000	3150000	1480000	1940000	14	14	28	46	21	29	Carbamidomethylation; Deamidation (NQ)	cytoplasm [GO:0005737]; cytosol [GO:0005829]; mitochondrial inner membrane [GO:0005743]; mitochondrial intermembrane space [GO:0005758]; mitochondrion [GO:0005739]; nucleus [GO:0005634]; sperm flagellum [GO:0036126]; sperm mitochondrial sheath [GO:0097226]; adenylate kinase activity [GO:0004017]; ATP binding [GO:0005524]; ADP biosynthetic process [GO:0006172]; AMP metabolic process [GO:0046033]; …	ADP biosynthetic process [GO:0006172]; AMP metabolic process [GO:0046033]; ATP metabolic process [GO:0046034]; dATP metabolic process [GO:0046060]	adenylate kinase activity [GO:0004017]; ATP binding [GO:0005524]	cytoplasm [GO:0005737]; cytosol [GO:0005829]; mitochondrial inner membrane [GO:0005743]; mitochondrial intermembrane space [GO:0005758]; mitochondrion [GO:0005739]; nucleus [GO:0005634]; sperm flagellum [GO:0036126]; sperm mitochondrial sheath [GO:0097226]	SUBCELLULAR LOCATION: Mitochondrion intermembrane space {ECO:0000255|HAMAP-Rule:MF_03168}.
sp|P63242|IF5A1_MOUSE	P63242	Eif5a	Eif5a	Eukaryotic translation initiation factor 5A-1 OS=Mus musculus OX=10090 GN=Eif5a PE=1 SV=2	16832	328.58	82	51	50	82	50	362000	297000	582000	348000	11	7	18	22	20	17	Carbamidomethylation; Acetylation (Protein N-term); Deamidation (NQ); 2-amino-3-oxo-butanoic_acid	annulate lamellae [GO:0005642]; cytoplasm [GO:0005737]; dendrite [GO:0030425]; endoplasmic reticulum membrane [GO:0005789]; neuronal cell body [GO:0043025]; nuclear pore [GO:0005643]; nucleus [GO:0005634]; synapse [GO:0045202]; protein N-terminus binding [GO:0047485]; ribosome binding [GO:0043022]; RNA binding [GO:0003723]; translation elongation factor activity [GO:0003746]; U6 snRNA binding [GO…	aging [GO:0007568]; cellular response to thyroid hormone stimulus [GO:0097067]; cellular response to virus [GO:0098586]; mRNA transport [GO:0051028]; negative regulation of apoptotic process [GO:0043066]; positive regulation of apoptotic process [GO:0043065]; positive regulation of cardiac muscle cell apoptotic process [GO:0010666]; positive regulation of cytosolic calcium ion concentration [GO:0…	protein N-terminus binding [GO:0047485]; ribosome binding [GO:0043022]; RNA binding [GO:0003723]; translation elongation factor activity [GO:0003746]; U6 snRNA binding [GO:0017070]	annulate lamellae [GO:0005642]; cytoplasm [GO:0005737]; dendrite [GO:0030425]; endoplasmic reticulum membrane [GO:0005789]; neuronal cell body [GO:0043025]; nuclear pore [GO:0005643]; nucleus [GO:0005634]; synapse [GO:0045202]	SUBCELLULAR LOCATION: Cytoplasm {ECO:0000269|PubMed:17707773}. Nucleus {ECO:0000269|PubMed:17707773}. Endoplasmic reticulum membrane {ECO:0000250}; Peripheral membrane protein {ECO:0000250}; Cytoplasmic side {ECO:0000250}. Nucleus, nuclear pore complex {ECO:0000250}. Note=The N-terminal extension contributes in signaling this protein to nuclear localization.
sp|P52840|ST1A1_MOUSE	P52840	Sult1a1 St1a1 Stp Stp1	Sult1a1	Sulfotransferase 1A1 OS=Mus musculus OX=10090 GN=Sult1a1 PE=1 SV=1	33974	327.6	80	59	78	40	73	2280000	4840000	1100000	2910000	18	16	46	60	24	42	Carbamidomethylation; Acetylation (Protein N-term); Mutation	cytoplasm [GO:0005737]; cytosol [GO:0005829]; 3'-phosphoadenosine 5'-phosphosulfate binding [GO:0050656]; aryl sulfotransferase activity [GO:0004062]; identical protein binding [GO:0042802]; nucleotide binding [GO:0000166]; sulfotransferase activity [GO:0008146]; 4-nitrophenol metabolic process [GO:0018960]; catecholamine metabolic process [GO:0006584]; drug metabolic process [GO:0017144]; estrog…	4-nitrophenol metabolic process [GO:0018960]; catecholamine metabolic process [GO:0006584]; drug metabolic process [GO:0017144]; estrogen metabolic process [GO:0008210]; response to glucocorticoid [GO:0051384]; sulfation [GO:0051923]; thyroid hormone metabolic process [GO:0042403]; xenobiotic metabolic process [GO:0006805]	3'-phosphoadenosine 5'-phosphosulfate binding [GO:0050656]; aryl sulfotransferase activity [GO:0004062]; identical protein binding [GO:0042802]; nucleotide binding [GO:0000166]; sulfotransferase activity [GO:0008146]	cytoplasm [GO:0005737]; cytosol [GO:0005829]	SUBCELLULAR LOCATION: Cytoplasm {ECO:0000250|UniProtKB:P17988}.
sp|Q91V76|CK054_MOUSE	Q91V76			Ester hydrolase C11orf54 homolog OS=Mus musculus OX=10090 PE=1 SV=1	34996	326.73	60	49	49	53	47	1790000	1670000	1150000	1680000	15	14	31	33	28	25	Carbamidomethylation; Acetylation (Protein N-term)	nuclear body [GO:0016604]; nucleoplasm [GO:0005654]; nucleus [GO:0005634]; hydrolase activity, acting on ester bonds [GO:0016788]; zinc ion binding [GO:0008270]		hydrolase activity, acting on ester bonds [GO:0016788]; zinc ion binding [GO:0008270]	nuclear body [GO:0016604]; nucleoplasm [GO:0005654]; nucleus [GO:0005634]	SUBCELLULAR LOCATION: Nucleus {ECO:0000250}.
sp|P97371|PSME1_MOUSE	P97371	Psme1	Psme1	Proteasome activator complex subunit 1 OS=Mus musculus OX=10090 GN=Psme1 PE=1 SV=2	28673	326.39	69	58	50	41	48	1630000	1960000	390000	1060000	15	15	28	36	15	17	Carbamidomethylation; Deamidation (NQ); Pyro-glu from Q	cytoplasm [GO:0005737]; nucleoplasm [GO:0005654]; proteasome activator complex [GO:0008537]; antigen processing and presentation of exogenous antigen [GO:0019884]; positive regulation of endopeptidase activity [GO:0010950]; regulation of G1/S transition of mitotic cell cycle [GO:2000045]; regulation of proteasomal protein catabolic process [GO:0061136]	antigen processing and presentation of exogenous antigen [GO:0019884]; positive regulation of endopeptidase activity [GO:0010950]; regulation of G1/S transition of mitotic cell cycle [GO:2000045]; regulation of proteasomal protein catabolic process [GO:0061136]		cytoplasm [GO:0005737]; nucleoplasm [GO:0005654]; proteasome activator complex [GO:0008537]
tr|Q80X81|Q80X81_MOUSE	Q80X81	Acat3	Acat3	Acetyl-Coenzyme A acetyltransferase 3 OS=Mus musculus OX=10090 GN=Acat3 PE=1 SV=1	41470	325.88	65	55	54	51	48	1140000	398000	668000	1210000	21	4	51	53	22	54	Carbamidomethylation; Deamidation (NQ); Methylation(KR); Carbamylation; Mutation	cytoplasm [GO:0005737]; cytosol [GO:0005829]; mitochondrion [GO:0005739]; acetyl-CoA C-acetyltransferase activity [GO:0003985]; fatty acid beta-oxidation [GO:0006635]	fatty acid beta-oxidation [GO:0006635]	acetyl-CoA C-acetyltransferase activity [GO:0003985]	cytoplasm [GO:0005737]; cytosol [GO:0005829]; mitochondrion [GO:0005739]
sp|P10605|CATB_MOUSE	P10605	Ctsb	Ctsb	Cathepsin B OS=Mus musculus OX=10090 GN=Ctsb PE=1 SV=2	37280	325.66	29	24	29	6	29	1550000	1590000	272000	1170000	8	8	20	24	4	25	Carbamidomethylation; Oxidation (M); Deamidation (R)	apical plasma membrane [GO:0016324]; cell surface [GO:0009986]; collagen-containing extracellular matrix [GO:0062023]; cytoplasm [GO:0005737]; external side of plasma membrane [GO:0009897]; extracellular region [GO:0005576]; extracellular space [GO:0005615]; lysosome [GO:0005764]; melanosome [GO:0042470]; mitochondrion [GO:0005739]; perinuclear region of cytoplasm [GO:0048471]; sarcolemma [GO:004…	cellular response to thyroid hormone stimulus [GO:0097067]; collagen catabolic process [GO:0030574]; decidualization [GO:0046697]; epithelial cell differentiation [GO:0030855]; negative regulation of cell death [GO:0060548]; proteolysis [GO:0006508]; proteolysis involved in cellular protein catabolic process [GO:0051603]; regulation of catalytic activity [GO:0050790]; thyroid hormone generation […	collagen binding [GO:0005518]; cysteine-type endopeptidase activity [GO:0004197]; cysteine-type peptidase activity [GO:0008234]; endopeptidase activity [GO:0004175]; kininogen binding [GO:0030984]; peptidase activity [GO:0008233]; peptide binding [GO:0042277]; protein-containing complex binding [GO:0044877]; protein self-association [GO:0043621]; proteoglycan binding [GO:0043394]	apical plasma membrane [GO:0016324]; cell surface [GO:0009986]; collagen-containing extracellular matrix [GO:0062023]; cytoplasm [GO:0005737]; external side of plasma membrane [GO:0009897]; extracellular region [GO:0005576]; extracellular space [GO:0005615]; lysosome [GO:0005764]; melanosome [GO:0042470]; mitochondrion [GO:0005739]; perinuclear region of cytoplasm [GO:0048471]; sarcolemma [GO:004…	SUBCELLULAR LOCATION: Lysosome {ECO:0000269|PubMed:12782676}. Melanosome {ECO:0000250|UniProtKB:P07858}. Secreted, extracellular space {ECO:0000269|PubMed:12782676}. Apical cell membrane {ECO:0000269|PubMed:12782676}; Peripheral membrane protein {ECO:0000269|PubMed:12782676}; Extracellular side {ECO:0000269|PubMed:12782676}. Note=Localizes to the lumen of thyroid follicles and to the apical membr…
sp|Q76MZ3|2AAA_MOUSE	Q76MZ3	Ppp2r1a	Ppp2r1a	Serine/threonine-protein phosphatase 2A 65 kDa regulatory subunit A alpha isoform OS=Mus musculus OX=10090 GN=Ppp2r1a PE=1 SV=3	65323	325.43	50	34	40	27	21	845000	1950000	424000	512000	23	23	32	38	15	22	Carbamidomethylation; Acetylation (Protein N-term); Amidation	chromosome, centromeric region [GO:0000775]; cytoplasm [GO:0005737]; cytosol [GO:0005829]; dendrite [GO:0030425]; glutamatergic synapse [GO:0098978]; lateral plasma membrane [GO:0016328]; nucleus [GO:0005634]; protein phosphatase type 2A complex [GO:0000159]; synapse [GO:0045202]; protein antigen binding [GO:1990405]; protein heterodimerization activity [GO:0046982]; protein phosphatase regulator…	chromosome segregation [GO:0007059]; female meiotic nuclear division [GO:0007143]; meiotic sister chromatid cohesion, centromeric [GO:0051754]; meiotic spindle elongation [GO:0051232]; mitotic sister chromatid separation [GO:0051306]; peptidyl-serine dephosphorylation [GO:0070262]; positive regulation of extrinsic apoptotic signaling pathway in absence of ligand [GO:2001241]; protein-containing c…	protein antigen binding [GO:1990405]; protein heterodimerization activity [GO:0046982]; protein phosphatase regulator activity [GO:0019888]; protein serine/threonine phosphatase activity [GO:0004722]	chromosome, centromeric region [GO:0000775]; cytoplasm [GO:0005737]; cytosol [GO:0005829]; dendrite [GO:0030425]; glutamatergic synapse [GO:0098978]; lateral plasma membrane [GO:0016328]; nucleus [GO:0005634]; protein phosphatase type 2A complex [GO:0000159]; synapse [GO:0045202]	SUBCELLULAR LOCATION: Cytoplasm {ECO:0000250|UniProtKB:Q32PI5}. Nucleus {ECO:0000250|UniProtKB:P30153}. Chromosome, centromere {ECO:0000250|UniProtKB:P30153}. Lateral cell membrane {ECO:0000250|UniProtKB:P30153}. Cell projection, dendrite {ECO:0000250|UniProtKB:P30153}. Note=Centromeric localization requires the presence of BUB1. {ECO:0000250|UniProtKB:P30153}.
sp|Q91WG0|EST2C_MOUSE	Q91WG0	Ces2c Ces2	Ces2c	Acylcarnitine hydrolase OS=Mus musculus OX=10090 GN=Ces2c PE=1 SV=1	62470	325.36	50	27	35	31	31	718000	332000	524000	500000	18	10	29	22	22	31	Carbamidomethylation; Mutation	endoplasmic reticulum [GO:0005783]; intracellular membrane-bounded organelle [GO:0043231]; acylcarnitine hydrolase activity [GO:0047619]; all-trans-retinyl-palmitate hydrolase, all-trans-retinol forming activity [GO:0047376]; carboxylic ester hydrolase activity [GO:0052689]		acylcarnitine hydrolase activity [GO:0047619]; all-trans-retinyl-palmitate hydrolase, all-trans-retinol forming activity [GO:0047376]; carboxylic ester hydrolase activity [GO:0052689]	endoplasmic reticulum [GO:0005783]; intracellular membrane-bounded organelle [GO:0043231]	SUBCELLULAR LOCATION: Microsome {ECO:0000269|PubMed:12859986}. Endoplasmic reticulum {ECO:0000305}.
sp|P63101|1433Z_MOUSE	P63101	Ywhaz	Ywhaz	14-3-3 protein zeta/delta OS=Mus musculus OX=10090 GN=Ywhaz PE=1 SV=1	27771	325.27	58	58	43	43	52	1870000	2110000	621000	2380000	16	11	64	51	27	62	Carbamidomethylation; Deamidation (NQ); Dehydration; Arginine oxidation to glutamic semialdehyde; Mutation	cell leading edge [GO:0031252]; cytosol [GO:0005829]; glutamatergic synapse [GO:0098978]; hippocampal mossy fiber to CA3 synapse [GO:0098686]; melanosome [GO:0042470]; mitochondrion [GO:0005739]; nucleus [GO:0005634]; perinuclear region of cytoplasm [GO:0048471]; postsynaptic density [GO:0014069]; protein-containing complex [GO:0032991]; DNA-binding transcription factor binding [GO:0140297]; iden…	angiogenesis [GO:0001525]; ERK1 and ERK2 cascade [GO:0070371]; establishment of Golgi localization [GO:0051683]; Golgi reassembly [GO:0090168]; histamine secretion by mast cell [GO:0002553]; lung development [GO:0030324]; protein phosphorylation [GO:0006468]; protein targeting [GO:0006605]; protein targeting to mitochondrion [GO:0006626]; regulation of cell death [GO:0010941]; regulation of ERK1 …	DNA-binding transcription factor binding [GO:0140297]; identical protein binding [GO:0042802]; protein-containing complex binding [GO:0044877]; protein domain specific binding [GO:0019904]; protein kinase binding [GO:0019901]; transmembrane transporter binding [GO:0044325]; ubiquitin protein ligase binding [GO:0031625]	cell leading edge [GO:0031252]; cytosol [GO:0005829]; glutamatergic synapse [GO:0098978]; hippocampal mossy fiber to CA3 synapse [GO:0098686]; melanosome [GO:0042470]; mitochondrion [GO:0005739]; nucleus [GO:0005634]; perinuclear region of cytoplasm [GO:0048471]; postsynaptic density [GO:0014069]; protein-containing complex [GO:0032991]	SUBCELLULAR LOCATION: Cytoplasm. Melanosome. Note=Located to stage I to stage IV melanosomes. {ECO:0000250}.
sp|P68040|RACK1_MOUSE	P68040	Rack1 Gnb2-rs1 Gnb2l1	Rack1	Receptor of activated protein C kinase 1 OS=Mus musculus OX=10090 GN=Rack1 PE=1 SV=3	35077	325.1	77	41	37	77	46	1610000	452000	2270000	1800000	18	18	32	16	29	45	Carbamidomethylation; Acetylation (Protein N-term); Deamidation (NQ)	cell body [GO:0044297]; cytoplasm [GO:0005737]; cytosol [GO:0005829]; dendrite [GO:0030425]; IRE1-RACK1-PP2A complex [GO:1990630]; midbody [GO:0030496]; mitochondrion [GO:0005739]; neuron projection [GO:0043005]; neuronal cell body [GO:0043025]; nucleoplasm [GO:0005654]; nucleus [GO:0005634]; perikaryon [GO:0043204]; perinuclear region of cytoplasm [GO:0048471]; phagocytic cup [GO:0001891]; small…	activation of cysteine-type endopeptidase activity involved in apoptotic process [GO:0006919]; cell cycle [GO:0007049]; cellular response to glucose stimulus [GO:0071333]; cellular response to growth factor stimulus [GO:0071363]; gastrulation [GO:0007369]; intracellular signal transduction [GO:0035556]; negative regulation of cell growth [GO:0030308]; negative regulation of gene expression [GO:00…	BH3 domain binding [GO:0051434]; cyclin binding [GO:0030332]; cysteine-type endopeptidase activator activity involved in apoptotic process [GO:0008656]; enzyme binding [GO:0019899]; ion channel inhibitor activity [GO:0008200]; protein homodimerization activity [GO:0042803]; protein kinase C binding [GO:0005080]; protein phosphatase binding [GO:0019903]; protein tyrosine kinase inhibitor activity …	cell body [GO:0044297]; cytoplasm [GO:0005737]; cytosol [GO:0005829]; dendrite [GO:0030425]; IRE1-RACK1-PP2A complex [GO:1990630]; midbody [GO:0030496]; mitochondrion [GO:0005739]; neuronal cell body [GO:0043025]; neuron projection [GO:0043005]; nucleoplasm [GO:0005654]; nucleus [GO:0005634]; perikaryon [GO:0043204]; perinuclear region of cytoplasm [GO:0048471]; phagocytic cup [GO:0001891]; small…	SUBCELLULAR LOCATION: Cell membrane {ECO:0000250|UniProtKB:P63244}; Peripheral membrane protein {ECO:0000250|UniProtKB:P63244}. Cytoplasm {ECO:0000269|PubMed:20093473}. Cytoplasm, perinuclear region {ECO:0000250|UniProtKB:P63244}. Nucleus {ECO:0000269|PubMed:20093473}. Perikaryon {ECO:0000269|PubMed:16414032}. Cell projection, dendrite {ECO:0000269|PubMed:16414032}. Note=Recruited to the plasma m…
sp|Q9CPU0|LGUL_MOUSE	Q9CPU0	Glo1	Glo1	Lactoylglutathione lyase OS=Mus musculus OX=10090 GN=Glo1 PE=1 SV=3	20810	325.08	73	66	54	67	35	4760000	7360000	2040000	4070000	13	13	52	51	31	51	Carbamidomethylation; Oxidation (M); Deamidation (NQ)	cytosol [GO:0005829]; nucleoplasm [GO:0005654]; plasma membrane [GO:0005886]; lactoylglutathione lyase activity [GO:0004462]; zinc ion binding [GO:0008270]; carbohydrate metabolic process [GO:0005975]; glutathione metabolic process [GO:0006749]; methylglyoxal catabolic process to D-lactate via S-lactoyl-glutathione [GO:0019243]; methylglyoxal metabolic process [GO:0009438]; negative regulation of…	carbohydrate metabolic process [GO:0005975]; glutathione metabolic process [GO:0006749]; methylglyoxal catabolic process to D-lactate via S-lactoyl-glutathione [GO:0019243]; methylglyoxal metabolic process [GO:0009438]; negative regulation of apoptotic process [GO:0043066]; osteoclast differentiation [GO:0030316]; regulation of transcription by RNA polymerase II [GO:0006357]	lactoylglutathione lyase activity [GO:0004462]; zinc ion binding [GO:0008270]	cytosol [GO:0005829]; nucleoplasm [GO:0005654]; plasma membrane [GO:0005886]
sp|P60843|IF4A1_MOUSE	P60843	Eif4a1 Ddx2a Eif4a	Eif4a1	Eukaryotic initiation factor 4A-I OS=Mus musculus OX=10090 GN=Eif4a1 PE=1 SV=1	46154	325.06	56	35	29	40	34	377000	88200	289000	298000	19	7	23	22	21	32	Carbamidomethylation	cytoplasm [GO:0005737]; ATP binding [GO:0005524]; ATP hydrolysis activity [GO:0140603]; double-stranded RNA binding [GO:0003725]; RNA helicase activity [GO:0003724]; translation initiation factor activity [GO:0003743]; cytoplasmic translational initiation [GO:0002183]	cytoplasmic translational initiation [GO:0002183]	ATP binding [GO:0005524]; ATP hydrolysis activity [GO:0140603]; double-stranded RNA binding [GO:0003725]; RNA helicase activity [GO:0003724]; translation initiation factor activity [GO:0003743]	cytoplasm [GO:0005737]
[truncated: 1,414 more rows]

## Sheet: Table S2
Supplementary Table S2. WT liver proteome based on proteins identified in at least two of four biological replicates. Raw LC-MS/MS data were searched against the mouse reference proteome using PEAKS STUDIO v.8.5, with a significance score of −10lgP > 20 (p-value <0.01) applied at both the protein and the peptide levels for each analysis. The calculated area to each protein was determined by the s…
Accession	Entry	Gene names	Gene names (primary )	Description	Avg. Mass	-10lgP	Coverage (%)	Coverage (%) 1W	Coverage (%) 2W	Coverage (%) 3W	Coverage (%) 5W	Area 1W	Area 2W	Area 3W	Area 5W	#Peptides	#Unique	#Spec 1W	#Spec 2W	#Spec 3W	#Spec 5W	PTM	Gene ontology (GO)	Gene ontology (biological process)	Gene ontology (molecular function)	Gene ontology (cellular component)	Subcellular location [CC]
[truncated: 1,689 more rows]

## Sheet: Table S3
Supplementary Table S3. Label-free quantification (LFQ) analysis of 1455 identified proteins shared among the groups WT and Trpv1 KO. All raw LC-MS/MS data were input to same searches against the mouse reference proteome using PEAKS STUDIO v.8.5. Next, PEAKS Q module was applied (LFQ, 8 samples in 2 groups) to database search outcome, and the normalization factors based on Total-Ion Count (TIC) w…
[truncated: 1,466 more rows]
